# Supplementary material for: Denoising inferred functional association networks obtained by gene fusion analysis
Source: BMC Genomics. 2007 Dec 14;8:460. doi: 10.1186/1471-2164-8-460 (PMC2248599; doi:10.1186/1471-2164-8-460)
Supplement: Additional File 8 — Inferred interactions in this study. The data forms part of the COGENT++ data environment.[36]. [file 1471-2164-8-460-S8.gz]

Archive with 1 entries (1 files):
- interactions_evidence.res
