# Supplementary material for: Denoising inferred functional association networks obtained by gene fusion analysis
Source: BMC Genomics. 2007 Dec 14;8:460. doi: 10.1186/1471-2164-8-460 (PMC2248599; doi:10.1186/1471-2164-8-460)
Supplement: Additional File 8 — Inferred interactions in this study. The data forms part of the COGENT++ data environment.[36]. [file 1471-2164-8-460-S8.gz › interactions_evidence.res]

MMUS-XXX-02-017030	MMUS-XXX-02-017998	1
MMUS-XXX-02-017030	MMUS-XXX-02-023447	1
MMUS-XXX-02-017030	MMUS-XXX-02-018593	1
MMUS-XXX-02-017030	MMUS-XXX-02-021399	1
MMUS-XXX-02-017030	MMUS-XXX-02-023853	1
MMUS-XXX-02-017030	MMUS-XXX-02-022962	1
MMUS-XXX-02-017030	MMUS-XXX-02-022938	1
MMUS-XXX-02-017030	MMUS-XXX-02-019365	1
MMUS-XXX-02-017030	MMUS-XXX-02-017292	1
MMUS-XXX-02-017030	MMUS-XXX-02-024866	1
MMUS-XXX-02-017030	MMUS-XXX-02-018936	1
MMUS-XXX-02-017030	MMUS-XXX-02-022374	1
MMUS-XXX-02-001389	MMUS-XXX-02-007956	1
MMUS-XXX-02-001389	MMUS-XXX-02-007996	3
MMUS-XXX-02-001389	MMUS-XXX-02-017434	68
MMUS-XXX-02-001389	MMUS-XXX-02-018108	1
MMUS-XXX-02-001389	MMUS-XXX-02-020377	1
MMUS-XXX-02-001389	MMUS-XXX-02-011131	2
MMUS-XXX-02-001389	MMUS-XXX-02-010216	6
MMUS-XXX-02-001389	MMUS-XXX-02-015792	25
MMUS-XXX-02-001389	MMUS-XXX-02-003563	64
MMUS-XXX-02-001389	MMUS-XXX-02-008505	58
MMUS-XXX-02-001389	MMUS-XXX-02-017649	51
MMUS-XXX-02-001389	MMUS-XXX-02-005162	1
MMUS-XXX-02-001389	MMUS-XXX-02-017416	52
HSAP-XXX-03-028167	HSAP-XXX-03-028526	8
HSAP-XXX-03-028167	HSAP-XXX-03-031317	9
HSAP-XXX-03-028167	HSAP-XXX-03-028383	8
HSAP-XXX-03-028167	HSAP-XXX-03-031602	8
HSAP-XXX-03-028167	HSAP-XXX-03-029616	8
HSAP-XXX-03-028167	HSAP-XXX-03-029543	7
HSAP-XXX-03-028167	HSAP-XXX-03-028385	8
HSAP-XXX-03-028167	HSAP-XXX-03-030446	6
HSAP-XXX-03-028167	HSAP-XXX-03-029617	9
HSAP-XXX-03-028167	HSAP-XXX-03-030447	9
HSAP-XXX-03-028167	HSAP-XXX-03-028744	9
HSAP-XXX-03-028167	HSAP-XXX-03-030010	4
HSAP-XXX-03-028167	HSAP-XXX-03-031393	9
HSAP-XXX-03-028167	HSAP-XXX-03-029763	8
HSAP-XXX-03-028167	HSAP-XXX-03-028679	8
HSAP-XXX-03-028167	HSAP-XXX-03-031752	9
HSAP-XXX-03-028167	HSAP-XXX-03-031398	8
HSAP-XXX-03-028167	HSAP-XXX-03-030300	8
HSAP-XXX-03-028167	HSAP-XXX-03-029042	9
HSAP-XXX-03-028167	HSAP-XXX-03-031759	6
HSAP-XXX-03-028167	HSAP-XXX-03-029699	7
HSAP-XXX-03-028167	HSAP-XXX-03-031107	8
HSAP-XXX-03-028167	HSAP-XXX-03-031035	4
HSAP-XXX-03-028167	HSAP-XXX-03-030888	9
HSAP-XXX-03-028167	HSAP-XXX-03-030308	9
HSAP-XXX-03-028167	HSAP-XXX-03-028604	9
HSAP-XXX-03-028167	HSAP-XXX-03-029987	8
HSAP-XXX-03-028167	HSAP-XXX-03-030521	9
HSAP-XXX-03-028167	HSAP-XXX-03-028821	7
HSAP-XXX-03-028167	HSAP-XXX-03-030526	7
HSAP-XXX-03-028167	HSAP-XXX-03-031329	8
HSAP-XXX-03-028167	HSAP-XXX-03-031256	8
HSAP-XXX-03-028167	HSAP-XXX-03-030099	9
HSAP-XXX-03-028167	HSAP-XXX-03-028396	8
HSAP-XXX-03-028167	HSAP-XXX-03-030385	9
HSAP-XXX-03-028167	HSAP-XXX-03-029483	9
HSAP-XXX-03-028167	HSAP-XXX-03-031472	9
HSAP-XXX-03-028167	HSAP-XXX-03-031619	9
HSAP-XXX-03-028167	HSAP-XXX-03-031549	8
HSAP-XXX-03-028167	HSAP-XXX-03-028688	9
HSAP-XXX-03-028167	HSAP-XXX-03-030677	5
HSAP-XXX-03-028167	HSAP-XXX-03-031763	9
HSAP-XXX-03-028167	HSAP-XXX-03-031765	9
HSAP-XXX-03-028167	HSAP-XXX-03-031766	8
HSAP-XXX-03-028167	HSAP-XXX-03-029053	9
HSAP-XXX-03-028167	HSAP-XXX-03-029127	9
HSAP-XXX-03-028167	HSAP-XXX-03-028253	8
HSAP-XXX-03-028167	HSAP-XXX-03-028254	9
HSAP-XXX-03-028167	HSAP-XXX-03-028328	2
HSAP-XXX-03-028167	HSAP-XXX-03-031981	7
HSAP-XXX-03-028167	HSAP-XXX-03-031400	8
HSAP-XXX-03-028167	HSAP-XXX-03-031045	9
HSAP-XXX-03-028167	HSAP-XXX-03-028612	9
HSAP-XXX-03-028167	HSAP-XXX-03-030171	9
HSAP-XXX-03-028167	HSAP-XXX-03-028186	8
HSAP-XXX-03-028167	HSAP-XXX-03-030175	8
HSAP-XXX-03-028167	HSAP-XXX-03-029705	8
HSAP-XXX-03-028167	HSAP-XXX-03-030465	9
HSAP-XXX-03-028167	HSAP-XXX-03-028478	8
HSAP-XXX-03-028167	HSAP-XXX-03-029492	5
HSAP-XXX-03-028167	HSAP-XXX-03-030467	8
HSAP-XXX-03-028167	HSAP-XXX-03-031553	8
HSAP-XXX-03-028167	HSAP-XXX-03-028839	6
HSAP-XXX-03-028167	HSAP-XXX-03-028693	8
HSAP-XXX-03-028167	HSAP-XXX-03-030681	8
HSAP-XXX-03-028167	HSAP-XXX-03-031840	8
HSAP-XXX-03-028167	HSAP-XXX-03-028696	8
HSAP-XXX-03-028167	HSAP-XXX-03-028769	8
HSAP-XXX-03-028167	HSAP-XXX-03-030684	6
HSAP-XXX-03-028167	HSAP-XXX-03-029784	9
HSAP-XXX-03-028167	HSAP-XXX-03-028401	8
HSAP-XXX-03-028167	HSAP-XXX-03-031772	7
HSAP-XXX-03-028167	HSAP-XXX-03-030971	6
HSAP-XXX-03-028167	HSAP-XXX-03-029062	6
HSAP-XXX-03-028167	HSAP-XXX-03-031341	9
HSAP-XXX-03-028167	HSAP-XXX-03-029354	8
HSAP-XXX-03-028167	HSAP-XXX-03-030542	8
HSAP-XXX-03-028167	HSAP-XXX-03-029640	9
HSAP-XXX-03-028167	HSAP-XXX-03-029713	9
HSAP-XXX-03-028167	HSAP-XXX-03-030546	7
HSAP-XXX-03-028167	HSAP-XXX-03-030547	8
HSAP-XXX-03-028167	HSAP-XXX-03-031706	7
HSAP-XXX-03-028167	HSAP-XXX-03-030548	9
HSAP-XXX-03-028167	HSAP-XXX-03-029647	9
HSAP-XXX-03-028167	HSAP-XXX-03-031491	9
HSAP-XXX-03-028167	HSAP-XXX-03-030691	8
HSAP-XXX-03-028167	HSAP-XXX-03-029936	9
HSAP-XXX-03-028167	HSAP-XXX-03-030839	8
HSAP-XXX-03-028167	HSAP-XXX-03-030768	8
HSAP-XXX-03-028167	HSAP-XXX-03-030044	9
HSAP-XXX-03-028167	HSAP-XXX-03-030401	9
HSAP-XXX-03-028167	HSAP-XXX-03-029070	8
HSAP-XXX-03-028167	HSAP-XXX-03-029144	6
HSAP-XXX-03-028167	HSAP-XXX-03-029502	9
HSAP-XXX-03-028167	HSAP-XXX-03-030405	8
HSAP-XXX-03-028167	HSAP-XXX-03-030408	8
HSAP-XXX-03-028167	HSAP-XXX-03-031065	8
HSAP-XXX-03-028167	HSAP-XXX-03-030622	9
HSAP-XXX-03-028167	HSAP-XXX-03-030481	9
HSAP-XXX-03-028167	HSAP-XXX-03-028495	9
HSAP-XXX-03-028167	HSAP-XXX-03-031285	8
HSAP-XXX-03-028167	HSAP-XXX-03-031645	9
HSAP-XXX-03-028167	HSAP-XXX-03-028784	9
HSAP-XXX-03-028167	HSAP-XXX-03-031931	6
HSAP-XXX-03-028167	HSAP-XXX-03-031648	9
HSAP-XXX-03-028167	HSAP-XXX-03-031575	9
HSAP-XXX-03-028167	HSAP-XXX-03-031933	8
HSAP-XXX-03-028167	HSAP-XXX-03-031937	8
HSAP-XXX-03-028167	HSAP-XXX-03-029153	7
HSAP-XXX-03-028167	HSAP-XXX-03-031868	9
HSAP-XXX-03-028167	HSAP-XXX-03-029511	9
HSAP-XXX-03-028167	HSAP-XXX-03-029513	8
HSAP-XXX-03-028167	HSAP-XXX-03-028640	4
HSAP-XXX-03-028167	HSAP-XXX-03-029515	8
HSAP-XXX-03-028167	HSAP-XXX-03-028358	8
HSAP-XXX-03-028167	HSAP-XXX-03-031432	8
HSAP-XXX-03-028167	HSAP-XXX-03-028643	8
HSAP-XXX-03-028167	HSAP-XXX-03-030631	9
HSAP-XXX-03-028167	HSAP-XXX-03-028935	6
HSAP-XXX-03-028167	HSAP-XXX-03-028793	8
HSAP-XXX-03-028167	HSAP-XXX-03-028213	9
HSAP-XXX-03-028167	HSAP-XXX-03-029952	7
HSAP-XXX-03-028167	HSAP-XXX-03-031004	7
HSAP-XXX-03-028167	HSAP-XXX-03-028218	8
HSAP-XXX-03-028167	HSAP-XXX-03-029232	8
HSAP-XXX-03-028167	HSAP-XXX-03-028504	9
HSAP-XXX-03-028167	HSAP-XXX-03-030138	8
HSAP-XXX-03-028167	HSAP-XXX-03-030066	9
HSAP-XXX-03-028167	HSAP-XXX-03-030423	7
HSAP-XXX-03-028167	HSAP-XXX-03-029525	8
HSAP-XXX-03-028167	HSAP-XXX-03-030427	9
HSAP-XXX-03-028167	HSAP-XXX-03-031513	8
HSAP-XXX-03-028167	HSAP-XXX-03-028297	8
HSAP-XXX-03-028167	HSAP-XXX-03-029811	8
HSAP-XXX-03-028167	HSAP-XXX-03-030285	8
HSAP-XXX-03-028167	HSAP-XXX-03-028583	8
HSAP-XXX-03-028167	HSAP-XXX-03-028940	7
HSAP-XXX-03-028167	HSAP-XXX-03-030288	8
HSAP-XXX-03-028167	HSAP-XXX-03-029670	9
HSAP-XXX-03-028167	HSAP-XXX-03-029672	9
HSAP-XXX-03-028167	HSAP-XXX-03-031733	8
HSAP-XXX-03-028167	HSAP-XXX-03-029674	8
HSAP-XXX-03-028167	HSAP-XXX-03-029749	6
HSAP-XXX-03-028167	HSAP-XXX-03-028874	8
HSAP-XXX-03-028167	HSAP-XXX-03-029960	8
HSAP-XXX-03-028167	HSAP-XXX-03-031011	8
HSAP-XXX-03-028167	HSAP-XXX-03-029025	8
HSAP-XXX-03-028167	HSAP-XXX-03-031594	9
HSAP-XXX-03-028167	HSAP-XXX-03-029890	9
HSAP-XXX-03-028167	HSAP-XXX-03-030866	8
HSAP-XXX-03-028167	HSAP-XXX-03-031014	8
HSAP-XXX-03-028167	HSAP-XXX-03-031015	8
HSAP-XXX-03-028167	HSAP-XXX-03-031880	6
HSAP-XXX-03-028167	HSAP-XXX-03-029314	9
HSAP-XXX-03-028167	HSAP-XXX-03-029896	8
HSAP-XXX-03-028167	HSAP-XXX-03-031231	5
HSAP-XXX-03-028167	HSAP-XXX-03-029898	6
HSAP-XXX-03-028167	HSAP-XXX-03-030077	8
HSAP-XXX-03-028167	HSAP-XXX-03-031090	8
HSAP-XXX-03-028167	HSAP-XXX-03-031520	8
HSAP-XXX-03-028167	HSAP-XXX-03-029179	9
HSAP-XXX-03-028167	HSAP-XXX-03-031525	5
HSAP-XXX-03-028167	HSAP-XXX-03-029467	9
HSAP-XXX-03-028167	HSAP-XXX-03-029751	8
HSAP-XXX-03-028167	HSAP-XXX-03-030653	7
HSAP-XXX-03-028167	HSAP-XXX-03-028594	8
HSAP-XXX-03-028167	HSAP-XXX-03-031384	6
HSAP-XXX-03-028167	HSAP-XXX-03-030655	9
HSAP-XXX-03-028167	HSAP-XXX-03-031741	8
HSAP-XXX-03-028167	HSAP-XXX-03-030656	8
HSAP-XXX-03-028167	HSAP-XXX-03-028953	5
HSAP-XXX-03-028167	HSAP-XXX-03-029030	9
HSAP-XXX-03-028167	HSAP-XXX-03-030005	8
HSAP-XXX-03-028167	HSAP-XXX-03-031819	9
HSAP-XXX-03-028167	HSAP-XXX-03-028233	8
HSAP-XXX-03-028167	HSAP-XXX-03-031963	8
HSAP-XXX-03-028167	HSAP-XXX-03-030224	8
SENT-LT2-01-000358	SENT-LT2-01-004043	3
MMUS-XXX-02-017031	MMUS-XXX-02-019627	1
MMUS-XXX-02-017031	MMUS-XXX-02-018575	1
MMUS-XXX-02-017031	MMUS-XXX-02-017105	1
MMUS-XXX-02-017031	MMUS-XXX-02-018860	2
MMUS-XXX-02-017031	MMUS-XXX-02-017032	23
MMUS-XXX-02-017031	MMUS-XXX-02-017793	2
MMUS-XXX-02-017031	MMUS-XXX-02-017035	23
MMUS-XXX-02-017031	MMUS-XXX-02-018121	2
MMUS-XXX-02-017031	MMUS-XXX-02-017036	21
MMUS-XXX-02-017031	MMUS-XXX-02-019861	2
MMUS-XXX-02-017031	MMUS-XXX-02-017142	80
MMUS-XXX-02-017031	MMUS-XXX-02-017070	2
MMUS-XXX-02-017031	MMUS-XXX-02-017143	23
MMUS-XXX-02-017031	MMUS-XXX-02-017071	24
MMUS-XXX-02-017031	MMUS-XXX-02-024540	4
MMUS-XXX-02-017031	MMUS-XXX-02-020677	1
MMUS-XXX-02-017031	MMUS-XXX-02-017145	47
MMUS-XXX-02-017031	MMUS-XXX-02-017073	23
MMUS-XXX-02-017031	MMUS-XXX-02-019882	1
MMUS-XXX-02-017031	MMUS-XXX-02-020042	1
MMUS-XXX-02-017031	MMUS-XXX-02-018055	1
MMUS-XXX-02-017031	MMUS-XXX-02-018798	1
MMUS-XXX-02-017031	MMUS-XXX-02-017148	23
MMUS-XXX-02-017031	MMUS-XXX-02-017075	23
MMUS-XXX-02-017031	MMUS-XXX-02-017092	1
MMUS-XXX-02-017031	MMUS-XXX-02-017077	22
MMUS-XXX-02-017031	MMUS-XXX-02-017094	69
MMUS-XXX-02-017031	MMUS-XXX-02-017078	27
MMUS-XXX-02-017031	MMUS-XXX-02-017079	6
MMUS-XXX-02-017031	MMUS-XXX-02-019412	1
MMUS-XXX-02-017031	MMUS-XXX-02-017096	104
MMUS-XXX-02-017031	MMUS-XXX-02-017900	1
MMUS-XXX-02-017031	MMUS-XXX-02-018703	1
MMUS-XXX-02-017031	MMUS-XXX-02-019997	8
MMUS-XXX-02-017031	MMUS-XXX-02-021082	1
MMUS-XXX-02-017031	MMUS-XXX-02-020248	1
MMUS-XXX-02-017031	MMUS-XXX-02-019435	2
MMUS-XXX-02-017031	MMUS-XXX-02-017834	1
MMUS-XXX-02-017031	MMUS-XXX-02-017870	1
MMUS-XXX-02-017031	MMUS-XXX-02-017040	1
MMUS-XXX-02-017031	MMUS-XXX-02-018201	1
MMUS-XXX-02-017031	MMUS-XXX-02-017115	87
MMUS-XXX-02-017031	MMUS-XXX-02-017042	23
MMUS-XXX-02-017031	MMUS-XXX-02-018944	1
MMUS-XXX-02-017031	MMUS-XXX-02-021717	1
MMUS-XXX-02-017031	MMUS-XXX-02-018948	22
MMUS-XXX-02-017031	MMUS-XXX-02-017080	1
MMUS-XXX-02-017031	MMUS-XXX-02-020953	1
MMUS-XXX-02-017031	MMUS-XXX-02-024356	1
MMUS-XXX-02-017031	MMUS-XXX-02-017083	23
MMUS-XXX-02-017031	MMUS-XXX-02-021016	1
MMUS-XXX-02-017031	MMUS-XXX-02-017069	102
MMUS-XXX-02-017031	MMUS-XXX-02-017087	23
MMUS-XXX-02-017031	MMUS-XXX-02-017088	23
MMUS-XXX-02-017031	MMUS-XXX-02-017519	2
MMUS-XXX-02-017031	MMUS-XXX-02-017715	2
MMUS-XXX-02-017031	MMUS-XXX-02-020521	20
MMUS-XXX-02-017031	MMUS-XXX-02-019441	1
MMUS-XXX-02-017031	MMUS-XXX-02-020452	2
MMUS-XXX-02-017031	MMUS-XXX-02-023410	1
MMUS-XXX-02-017031	MMUS-XXX-02-017100	19
MMUS-XXX-02-017031	MMUS-XXX-02-017101	22
MMUS-XXX-02-017031	MMUS-XXX-02-019391	2
HSAP-XXX-03-028168	HSAP-XXX-03-029520	15
HSAP-XXX-03-028168	HSAP-XXX-03-028273	15
HSAP-XXX-03-028168	HSAP-XXX-03-031155	1
HSAP-XXX-03-028168	HSAP-XXX-03-028617	6
HSAP-XXX-03-028168	HSAP-XXX-03-030621	1
HSAP-XXX-03-028168	HSAP-XXX-03-031601	12
HSAP-XXX-03-028168	HSAP-XXX-03-028473	2
HSAP-XXX-03-028168	HSAP-XXX-03-030623	2
HSAP-XXX-03-028168	HSAP-XXX-03-029633	1
HSAP-XXX-03-028168	HSAP-XXX-03-030462	1
HSAP-XXX-03-028168	HSAP-XXX-03-031605	1
HSAP-XXX-03-028168	HSAP-XXX-03-029529	12
HSAP-XXX-03-028168	HSAP-XXX-03-031338	1
HSAP-XXX-03-028168	HSAP-XXX-03-030643	1
HSAP-XXX-03-028168	HSAP-XXX-03-031445	20
HSAP-XXX-03-028168	HSAP-XXX-03-030805	20
HSAP-XXX-03-028168	HSAP-XXX-03-031640	12
HSAP-XXX-03-028168	HSAP-XXX-03-030556	1
HSAP-XXX-03-028168	HSAP-XXX-03-031392	2
HSAP-XXX-03-028168	HSAP-XXX-03-030469	7
HSAP-XXX-03-028168	HSAP-XXX-03-030754	2
HSAP-XXX-03-028168	HSAP-XXX-03-030771	1
HSAP-XXX-03-028168	HSAP-XXX-03-030862	8
HSAP-XXX-03-028168	HSAP-XXX-03-030936	4
HSAP-XXX-03-028168	HSAP-XXX-03-030775	4
HSAP-XXX-03-028168	HSAP-XXX-03-028877	15
HSAP-XXX-03-028168	HSAP-XXX-03-028968	2
HSAP-XXX-03-028168	HSAP-XXX-03-028405	13
HSAP-XXX-03-028168	HSAP-XXX-03-030797	20
HSAP-XXX-03-028168	HSAP-XXX-03-029063	2
HSAP-XXX-03-028168	HSAP-XXX-03-029315	1
HSAP-XXX-03-028168	HSAP-XXX-03-029170	1
HSAP-XXX-03-028168	HSAP-XXX-03-031215	7
HSAP-XXX-03-028168	HSAP-XXX-03-031233	2
HSAP-XXX-03-028168	HSAP-XXX-03-029351	20
HSAP-XXX-03-028168	HSAP-XXX-03-031307	2
HSAP-XXX-03-028168	HSAP-XXX-03-028461	20
HSAP-XXX-03-028168	HSAP-XXX-03-031251	1
HSAP-XXX-03-028168	HSAP-XXX-03-028357	2
HSAP-XXX-03-028168	HSAP-XXX-03-029177	1
HSAP-XXX-03-028168	HSAP-XXX-03-028642	14
HSAP-XXX-03-028168	HSAP-XXX-03-031238	16
HSAP-XXX-03-028168	HSAP-XXX-03-029803	1
HSAP-XXX-03-028168	HSAP-XXX-03-031613	1
HSAP-XXX-03-028168	HSAP-XXX-03-029804	6
HSAP-XXX-03-028168	HSAP-XXX-03-031364	6
HSAP-XXX-03-028168	HSAP-XXX-03-030490	1
HSAP-XXX-03-028168	HSAP-XXX-03-028754	20
HSAP-XXX-03-028168	HSAP-XXX-03-029914	4
HSAP-XXX-03-028168	HSAP-XXX-03-028579	1
HSAP-XXX-03-028168	HSAP-XXX-03-030907	1
HSAP-XXX-03-028168	HSAP-XXX-03-030835	7
HSAP-XXX-03-028168	HSAP-XXX-03-029594	3
HSAP-XXX-03-028168	HSAP-XXX-03-030943	20
HSAP-XXX-03-028168	HSAP-XXX-03-029954	1
HSAP-XXX-03-028168	HSAP-XXX-03-029018	2
HSAP-XXX-03-028168	HSAP-XXX-03-029107	15
HSAP-XXX-03-028168	HSAP-XXX-03-031498	15
HSAP-XXX-03-028168	HSAP-XXX-03-031112	1
HSAP-XXX-03-028168	HSAP-XXX-03-031872	1
HSAP-XXX-03-028168	HSAP-XXX-03-031961	1
HSAP-XXX-03-028168	HSAP-XXX-03-030787	13
HSAP-XXX-03-028168	HSAP-XXX-03-028520	1
HSAP-XXX-03-028168	HSAP-XXX-03-029250	7
HSAP-XXX-03-028168	HSAP-XXX-03-028239	1
HSAP-XXX-03-028168	HSAP-XXX-03-031949	14
PAER-PAO-01-003302	PAER-PAO-01-004189	6
PAER-PAO-01-003302	PAER-PAO-01-005373	6
PAER-PAO-01-003302	PAER-PAO-01-003504	6
PAER-PAO-01-003302	PAER-PAO-01-005312	6
PAER-PAO-01-003302	PAER-PAO-01-004073	6
PAER-PAO-01-003302	PAER-PAO-01-003570	6
PAER-PAO-01-003302	PAER-PAO-01-004123	6
PAER-PAO-01-003302	PAER-PAO-01-004899	6
MMUS-XXX-02-017032	MMUS-XXX-02-019717	1
MMUS-XXX-02-017032	MMUS-XXX-02-017104	1
MMUS-XXX-02-017032	MMUS-XXX-02-017685	1
MMUS-XXX-02-017032	MMUS-XXX-02-020831	1
MMUS-XXX-02-017032	MMUS-XXX-02-018488	1
MMUS-XXX-02-017032	MMUS-XXX-02-017106	1
MMUS-XXX-02-017032	MMUS-XXX-02-017033	19
MMUS-XXX-02-017032	MMUS-XXX-02-017107	20
MMUS-XXX-02-017032	MMUS-XXX-02-017034	20
MMUS-XXX-02-017032	MMUS-XXX-02-018121	1
MMUS-XXX-02-017032	MMUS-XXX-02-019861	1
MMUS-XXX-02-017032	MMUS-XXX-02-018122	1
MMUS-XXX-02-017032	MMUS-XXX-02-017039	22
MMUS-XXX-02-017032	MMUS-XXX-02-024540	1
MMUS-XXX-02-017032	MMUS-XXX-02-020696	1
MMUS-XXX-02-017032	MMUS-XXX-02-019868	1
MMUS-XXX-02-017032	MMUS-XXX-02-017614	1
MMUS-XXX-02-017032	MMUS-XXX-02-020190	1
MMUS-XXX-02-017032	MMUS-XXX-02-017546	1
MMUS-XXX-02-017032	MMUS-XXX-02-018921	1
MMUS-XXX-02-017032	MMUS-XXX-02-018638	1
MMUS-XXX-02-017032	MMUS-XXX-02-017112	18
MMUS-XXX-02-017032	MMUS-XXX-02-020483	1
MMUS-XXX-02-017032	MMUS-XXX-02-018853	1
MMUS-XXX-02-017032	MMUS-XXX-02-019728	1
MMUS-XXX-02-017032	MMUS-XXX-02-019002	1
MMUS-XXX-02-017032	MMUS-XXX-02-017041	22
MMUS-XXX-02-017032	MMUS-XXX-02-017114	20
MMUS-XXX-02-017032	MMUS-XXX-02-017115	12
MMUS-XXX-02-017032	MMUS-XXX-02-021717	1
MMUS-XXX-02-017032	MMUS-XXX-02-018204	1
MMUS-XXX-02-017032	MMUS-XXX-02-020775	1
MMUS-XXX-02-017032	MMUS-XXX-02-017988	1
MMUS-XXX-02-017032	MMUS-XXX-02-021140	1
MMUS-XXX-02-017032	MMUS-XXX-02-019153	1
MMUS-XXX-02-017032	MMUS-XXX-02-018354	1
MMUS-XXX-02-017032	MMUS-XXX-02-019157	1
MMUS-XXX-02-017032	MMUS-XXX-02-020270	1
MMUS-XXX-02-017032	MMUS-XXX-02-017841	1
MMUS-XXX-02-017032	MMUS-XXX-02-018289	1
MMUS-XXX-02-017032	MMUS-XXX-02-017845	1
MMUS-XXX-02-017032	MMUS-XXX-02-019805	1
MMUS-XXX-02-017032	MMUS-XXX-02-019807	1
MMUS-XXX-02-017032	MMUS-XXX-02-019379	1
MMUS-XXX-02-017032	MMUS-XXX-02-020491	1
MMUS-XXX-02-017032	MMUS-XXX-02-020566	1
MMUS-XXX-02-017032	MMUS-XXX-02-017052	1
MMUS-XXX-02-017032	MMUS-XXX-02-020495	1
MMUS-XXX-02-017032	MMUS-XXX-02-019015	1
MMUS-XXX-02-017032	MMUS-XXX-02-017057	21
MMUS-XXX-02-017032	MMUS-XXX-02-019018	1
MMUS-XXX-02-017032	MMUS-XXX-02-018798	1
MMUS-XXX-02-017032	MMUS-XXX-02-017059	16
MMUS-XXX-02-017032	MMUS-XXX-02-017996	1
MMUS-XXX-02-017032	MMUS-XXX-02-021083	1
MMUS-XXX-02-017032	MMUS-XXX-02-020281	1
MMUS-XXX-02-017032	MMUS-XXX-02-020714	1
MMUS-XXX-02-017032	MMUS-XXX-02-020571	1
MMUS-XXX-02-017032	MMUS-XXX-02-017783	1
MMUS-XXX-02-017032	MMUS-XXX-02-017060	23
MMUS-XXX-02-017032	MMUS-XXX-02-017136	1
MMUS-XXX-02-017032	MMUS-XXX-02-017064	1
MMUS-XXX-02-017032	MMUS-XXX-02-017066	22
MMUS-XXX-02-017032	MMUS-XXX-02-018224	1
MMUS-XXX-02-017032	MMUS-XXX-02-017069	17
MMUS-XXX-02-017032	MMUS-XXX-02-019319	1
MMUS-XXX-02-017032	MMUS-XXX-02-018448	1
MMUS-XXX-02-017032	MMUS-XXX-02-023410	1
MMUS-XXX-02-017032	MMUS-XXX-02-020722	1
MMUS-XXX-02-017032	MMUS-XXX-02-019538	1
MMUS-XXX-02-017032	MMUS-XXX-02-018667	1
MMUS-XXX-02-017032	MMUS-XXX-02-017793	1
MMUS-XXX-02-017032	MMUS-XXX-02-018952	1
MMUS-XXX-02-017032	MMUS-XXX-02-017214	1
MMUS-XXX-02-017032	MMUS-XXX-02-018016	1
MMUS-XXX-02-017032	MMUS-XXX-02-017142	13
MMUS-XXX-02-017032	MMUS-XXX-02-018954	1
MMUS-XXX-02-017032	MMUS-XXX-02-017070	1
MMUS-XXX-02-017032	MMUS-XXX-02-017145	4
MMUS-XXX-02-017032	MMUS-XXX-02-017146	22
MMUS-XXX-02-017032	MMUS-XXX-02-018888	1
MMUS-XXX-02-017032	MMUS-XXX-02-020081	1
MMUS-XXX-02-017032	MMUS-XXX-02-020512	1
MMUS-XXX-02-017032	MMUS-XXX-02-019254	1
MMUS-XXX-02-017032	MMUS-XXX-02-019183	1
MMUS-XXX-02-017032	MMUS-XXX-02-020517	1
MMUS-XXX-02-017032	MMUS-XXX-02-019618	1
MMUS-XXX-02-017032	MMUS-XXX-02-019901	1
MMUS-XXX-02-017032	MMUS-XXX-02-020807	1
MMUS-XXX-02-017032	MMUS-XXX-02-023355	1
MMUS-XXX-02-017032	MMUS-XXX-02-017082	19
MMUS-XXX-02-017032	MMUS-XXX-02-018240	1
MMUS-XXX-02-017032	MMUS-XXX-02-019042	1
MMUS-XXX-02-017032	MMUS-XXX-02-019696	1
MMUS-XXX-02-017032	MMUS-XXX-02-017084	1
MMUS-XXX-02-017032	MMUS-XXX-02-017085	16
MMUS-XXX-02-017032	MMUS-XXX-02-020231	1
MMUS-XXX-02-017032	MMUS-XXX-02-017089	21
MMUS-XXX-02-017032	MMUS-XXX-02-020235	1
MMUS-XXX-02-017032	MMUS-XXX-02-020163	1
MMUS-XXX-02-017032	MMUS-XXX-02-020091	1
MMUS-XXX-02-017032	MMUS-XXX-02-020236	1
MMUS-XXX-02-017032	MMUS-XXX-02-019191	1
MMUS-XXX-02-017032	MMUS-XXX-02-020523	1
MMUS-XXX-02-017032	MMUS-XXX-02-020451	1
MMUS-XXX-02-017032	MMUS-XXX-02-018825	1
MMUS-XXX-02-017032	MMUS-XXX-02-018752	1
MMUS-XXX-02-017032	MMUS-XXX-02-020672	1
MMUS-XXX-02-017032	MMUS-XXX-02-020746	1
MMUS-XXX-02-017032	MMUS-XXX-02-019774	1
MMUS-XXX-02-017032	MMUS-XXX-02-019775	1
MMUS-XXX-02-017032	MMUS-XXX-02-017090	24
MMUS-XXX-02-017032	MMUS-XXX-02-017091	1
MMUS-XXX-02-017032	MMUS-XXX-02-017092	1
MMUS-XXX-02-017032	MMUS-XXX-02-018977	1
MMUS-XXX-02-017032	MMUS-XXX-02-017096	15
MMUS-XXX-02-017032	MMUS-XXX-02-017097	18
MMUS-XXX-02-017032	MMUS-XXX-02-017099	22
MMUS-XXX-02-017032	MMUS-XXX-02-020828	1
MMUS-XXX-02-017032	MMUS-XXX-02-018043	1
MMUS-XXX-02-017032	MMUS-XXX-02-017896	1
MMUS-XXX-02-017032	MMUS-XXX-02-019784	19
MMUS-XXX-02-017032	MMUS-XXX-02-018045	1
MMUS-XXX-02-017032	MMUS-XXX-02-020035	1
MMUS-XXX-02-017032	MMUS-XXX-02-020971	1
MMUS-XXX-02-017032	MMUS-XXX-02-018335	1
MMUS-XXX-02-017032	MMUS-XXX-02-022215	1
MMUS-XXX-02-017032	MMUS-XXX-02-022216	1
MMUS-XXX-02-017032	MMUS-XXX-02-020257	1
MMUS-XXX-02-017032	MMUS-XXX-02-019713	1
MMUS-XXX-02-017033	MMUS-XXX-02-019627	1
MMUS-XXX-02-017033	MMUS-XXX-02-018575	1
MMUS-XXX-02-017033	MMUS-XXX-02-018860	2
MMUS-XXX-02-017033	MMUS-XXX-02-017793	2
MMUS-XXX-02-017033	MMUS-XXX-02-017035	19
MMUS-XXX-02-017033	MMUS-XXX-02-018121	2
MMUS-XXX-02-017033	MMUS-XXX-02-017036	17
MMUS-XXX-02-017033	MMUS-XXX-02-019861	2
MMUS-XXX-02-017033	MMUS-XXX-02-017142	76
MMUS-XXX-02-017033	MMUS-XXX-02-017070	2
MMUS-XXX-02-017033	MMUS-XXX-02-017143	19
MMUS-XXX-02-017033	MMUS-XXX-02-017071	19
MMUS-XXX-02-017033	MMUS-XXX-02-024540	4
MMUS-XXX-02-017033	MMUS-XXX-02-020677	1
MMUS-XXX-02-017033	MMUS-XXX-02-017145	47
MMUS-XXX-02-017033	MMUS-XXX-02-017073	19
MMUS-XXX-02-017033	MMUS-XXX-02-019882	1
MMUS-XXX-02-017033	MMUS-XXX-02-020042	1
MMUS-XXX-02-017033	MMUS-XXX-02-018798	1
MMUS-XXX-02-017033	MMUS-XXX-02-017326	19
MMUS-XXX-02-017033	MMUS-XXX-02-017148	20
MMUS-XXX-02-017033	MMUS-XXX-02-017075	19
MMUS-XXX-02-017033	MMUS-XXX-02-017077	19
MMUS-XXX-02-017033	MMUS-XXX-02-017094	65
MMUS-XXX-02-017033	MMUS-XXX-02-017078	23
MMUS-XXX-02-017033	MMUS-XXX-02-017079	5
MMUS-XXX-02-017033	MMUS-XXX-02-019412	1
MMUS-XXX-02-017033	MMUS-XXX-02-017900	1
MMUS-XXX-02-017033	MMUS-XXX-02-019997	6
MMUS-XXX-02-017033	MMUS-XXX-02-019435	2
MMUS-XXX-02-017033	MMUS-XXX-02-017870	1
MMUS-XXX-02-017033	MMUS-XXX-02-017040	1
MMUS-XXX-02-017033	MMUS-XXX-02-018201	1
MMUS-XXX-02-017033	MMUS-XXX-02-017042	19
MMUS-XXX-02-017033	MMUS-XXX-02-018944	1
MMUS-XXX-02-017033	MMUS-XXX-02-021717	1
MMUS-XXX-02-017033	MMUS-XXX-02-018948	19
MMUS-XXX-02-017033	MMUS-XXX-02-017080	1
MMUS-XXX-02-017033	MMUS-XXX-02-020953	1
MMUS-XXX-02-017033	MMUS-XXX-02-024356	1
MMUS-XXX-02-017033	MMUS-XXX-02-017083	19
MMUS-XXX-02-017033	MMUS-XXX-02-017068	19
MMUS-XXX-02-017033	MMUS-XXX-02-021016	1
MMUS-XXX-02-017033	MMUS-XXX-02-017069	96
MMUS-XXX-02-017033	MMUS-XXX-02-017087	19
MMUS-XXX-02-017033	MMUS-XXX-02-017088	19
MMUS-XXX-02-017033	MMUS-XXX-02-017519	2
MMUS-XXX-02-017033	MMUS-XXX-02-020521	17
MMUS-XXX-02-017033	MMUS-XXX-02-019441	1
MMUS-XXX-02-017033	MMUS-XXX-02-020452	2
MMUS-XXX-02-017033	MMUS-XXX-02-023410	1
MMUS-XXX-02-017033	MMUS-XXX-02-017100	16
MMUS-XXX-02-017033	MMUS-XXX-02-017101	18
MMUS-XXX-02-017033	MMUS-XXX-02-019391	2
PAER-PAO-01-003304	PAER-PAO-01-004375	1
PAER-PAO-01-003304	PAER-PAO-01-004207	1
PAER-PAO-01-003304	PAER-PAO-01-003522	1
PAER-PAO-01-003304	PAER-PAO-01-004598	1
PAER-PAO-01-003304	PAER-PAO-01-003676	1
NCRA-XX3-01-004325	NCRA-XX3-01-000474	4
NCRA-XX3-01-004325	NCRA-XX3-01-004144	3
NCRA-XX3-01-004325	NCRA-XX3-01-001269	4
NCRA-XX3-01-004325	NCRA-XX3-01-000083	2
NCRA-XX3-01-004325	NCRA-XX3-01-005233	4
NCRA-XX3-01-004325	NCRA-XX3-01-003929	2
NCRA-XX3-01-004325	NCRA-XX3-01-004605	2
NCRA-XX3-01-004325	NCRA-XX3-01-001263	4
NCRA-XX3-01-004325	NCRA-XX3-01-008348	3
NCRA-XX3-01-004325	NCRA-XX3-01-007459	2
MMUS-XXX-02-017034	MMUS-XXX-02-019627	1
MMUS-XXX-02-017034	MMUS-XXX-02-018575	1
MMUS-XXX-02-017034	MMUS-XXX-02-017105	1
MMUS-XXX-02-017034	MMUS-XXX-02-018860	2
MMUS-XXX-02-017034	MMUS-XXX-02-017793	2
MMUS-XXX-02-017034	MMUS-XXX-02-017035	20
MMUS-XXX-02-017034	MMUS-XXX-02-018121	2
MMUS-XXX-02-017034	MMUS-XXX-02-017036	18
MMUS-XXX-02-017034	MMUS-XXX-02-019861	2
MMUS-XXX-02-017034	MMUS-XXX-02-017070	2
MMUS-XXX-02-017034	MMUS-XXX-02-017143	20
MMUS-XXX-02-017034	MMUS-XXX-02-017071	21
MMUS-XXX-02-017034	MMUS-XXX-02-024540	4
MMUS-XXX-02-017034	MMUS-XXX-02-020677	1
MMUS-XXX-02-017034	MMUS-XXX-02-017145	47
MMUS-XXX-02-017034	MMUS-XXX-02-017073	20
MMUS-XXX-02-017034	MMUS-XXX-02-019882	1
MMUS-XXX-02-017034	MMUS-XXX-02-020042	1
MMUS-XXX-02-017034	MMUS-XXX-02-018798	1
MMUS-XXX-02-017034	MMUS-XXX-02-017326	19
MMUS-XXX-02-017034	MMUS-XXX-02-017148	20
MMUS-XXX-02-017034	MMUS-XXX-02-017075	21
MMUS-XXX-02-017034	MMUS-XXX-02-017059	10
MMUS-XXX-02-017034	MMUS-XXX-02-017092	1
MMUS-XXX-02-017034	MMUS-XXX-02-017077	19
MMUS-XXX-02-017034	MMUS-XXX-02-017094	66
MMUS-XXX-02-017034	MMUS-XXX-02-017078	23
MMUS-XXX-02-017034	MMUS-XXX-02-017079	6
MMUS-XXX-02-017034	MMUS-XXX-02-019412	1
MMUS-XXX-02-017034	MMUS-XXX-02-017096	102
MMUS-XXX-02-017034	MMUS-XXX-02-017900	1
MMUS-XXX-02-017034	MMUS-XXX-02-018703	1
MMUS-XXX-02-017034	MMUS-XXX-02-019997	6
MMUS-XXX-02-017034	MMUS-XXX-02-021082	1
MMUS-XXX-02-017034	MMUS-XXX-02-019435	2
MMUS-XXX-02-017034	MMUS-XXX-02-017870	1
MMUS-XXX-02-017034	MMUS-XXX-02-017040	1
MMUS-XXX-02-017034	MMUS-XXX-02-018201	1
MMUS-XXX-02-017034	MMUS-XXX-02-017115	84
MMUS-XXX-02-017034	MMUS-XXX-02-017042	20
MMUS-XXX-02-017034	MMUS-XXX-02-019851	1
MMUS-XXX-02-017034	MMUS-XXX-02-018944	1
MMUS-XXX-02-017034	MMUS-XXX-02-021717	1
MMUS-XXX-02-017034	MMUS-XXX-02-018948	19
MMUS-XXX-02-017034	MMUS-XXX-02-017080	1
MMUS-XXX-02-017034	MMUS-XXX-02-020953	1
MMUS-XXX-02-017034	MMUS-XXX-02-024356	1
MMUS-XXX-02-017034	MMUS-XXX-02-017083	20
MMUS-XXX-02-017034	MMUS-XXX-02-021016	1
MMUS-XXX-02-017034	MMUS-XXX-02-017085	14
MMUS-XXX-02-017034	MMUS-XXX-02-017069	99
MMUS-XXX-02-017034	MMUS-XXX-02-017087	20
MMUS-XXX-02-017034	MMUS-XXX-02-017088	20
MMUS-XXX-02-017034	MMUS-XXX-02-017519	2
MMUS-XXX-02-017034	MMUS-XXX-02-017715	2
MMUS-XXX-02-017034	MMUS-XXX-02-020521	17
MMUS-XXX-02-017034	MMUS-XXX-02-019441	1
MMUS-XXX-02-017034	MMUS-XXX-02-020452	2
MMUS-XXX-02-017034	MMUS-XXX-02-023410	1
MMUS-XXX-02-017034	MMUS-XXX-02-017100	17
MMUS-XXX-02-017034	MMUS-XXX-02-017101	18
MMUS-XXX-02-017034	MMUS-XXX-02-019391	2
MMUS-XXX-02-017035	MMUS-XXX-02-019538	1
MMUS-XXX-02-017035	MMUS-XXX-02-019717	1
MMUS-XXX-02-017035	MMUS-XXX-02-017104	1
MMUS-XXX-02-017035	MMUS-XXX-02-017685	1
MMUS-XXX-02-017035	MMUS-XXX-02-020831	1
MMUS-XXX-02-017035	MMUS-XXX-02-017106	1
MMUS-XXX-02-017035	MMUS-XXX-02-018667	1
MMUS-XXX-02-017035	MMUS-XXX-02-017793	1
MMUS-XXX-02-017035	MMUS-XXX-02-018121	1
MMUS-XXX-02-017035	MMUS-XXX-02-018016	1
MMUS-XXX-02-017035	MMUS-XXX-02-017214	1
MMUS-XXX-02-017035	MMUS-XXX-02-019861	1
MMUS-XXX-02-017035	MMUS-XXX-02-018122	1
MMUS-XXX-02-017035	MMUS-XXX-02-017142	12
MMUS-XXX-02-017035	MMUS-XXX-02-017070	1
MMUS-XXX-02-017035	MMUS-XXX-02-017039	22
MMUS-XXX-02-017035	MMUS-XXX-02-024540	1
MMUS-XXX-02-017035	MMUS-XXX-02-017145	4
MMUS-XXX-02-017035	MMUS-XXX-02-017146	22
MMUS-XXX-02-017035	MMUS-XXX-02-018888	1
MMUS-XXX-02-017035	MMUS-XXX-02-017614	1
MMUS-XXX-02-017035	MMUS-XXX-02-020081	1
MMUS-XXX-02-017035	MMUS-XXX-02-019254	1
MMUS-XXX-02-017035	MMUS-XXX-02-020190	1
MMUS-XXX-02-017035	MMUS-XXX-02-017546	1
MMUS-XXX-02-017035	MMUS-XXX-02-019183	1
MMUS-XXX-02-017035	MMUS-XXX-02-020517	1
MMUS-XXX-02-017035	MMUS-XXX-02-019618	1
MMUS-XXX-02-017035	MMUS-XXX-02-018921	1
MMUS-XXX-02-017035	MMUS-XXX-02-017112	18
MMUS-XXX-02-017035	MMUS-XXX-02-020483	1
MMUS-XXX-02-017035	MMUS-XXX-02-020807	1
MMUS-XXX-02-017035	MMUS-XXX-02-018853	1
MMUS-XXX-02-017035	MMUS-XXX-02-019728	1
MMUS-XXX-02-017035	MMUS-XXX-02-019002	1
MMUS-XXX-02-017035	MMUS-XXX-02-017041	22
MMUS-XXX-02-017035	MMUS-XXX-02-018201	1
MMUS-XXX-02-017035	MMUS-XXX-02-017115	11
MMUS-XXX-02-017035	MMUS-XXX-02-018749	1
MMUS-XXX-02-017035	MMUS-XXX-02-021717	1
MMUS-XXX-02-017035	MMUS-XXX-02-023355	1
MMUS-XXX-02-017035	MMUS-XXX-02-018204	1
MMUS-XXX-02-017035	MMUS-XXX-02-020775	1
MMUS-XXX-02-017035	MMUS-XXX-02-019042	1
MMUS-XXX-02-017035	MMUS-XXX-02-017082	20
MMUS-XXX-02-017035	MMUS-XXX-02-018240	1
MMUS-XXX-02-017035	MMUS-XXX-02-017988	1
MMUS-XXX-02-017035	MMUS-XXX-02-017084	1
MMUS-XXX-02-017035	MMUS-XXX-02-017085	17
MMUS-XXX-02-017035	MMUS-XXX-02-021140	1
MMUS-XXX-02-017035	MMUS-XXX-02-019153	1
MMUS-XXX-02-017035	MMUS-XXX-02-020235	1
MMUS-XXX-02-017035	MMUS-XXX-02-017089	22
MMUS-XXX-02-017035	MMUS-XXX-02-020163	1
MMUS-XXX-02-017035	MMUS-XXX-02-018354	1
MMUS-XXX-02-017035	MMUS-XXX-02-020236	1
MMUS-XXX-02-017035	MMUS-XXX-02-020091	1
MMUS-XXX-02-017035	MMUS-XXX-02-019157	1
MMUS-XXX-02-017035	MMUS-XXX-02-020523	1
MMUS-XXX-02-017035	MMUS-XXX-02-019191	1
MMUS-XXX-02-017035	MMUS-XXX-02-020452	1
MMUS-XXX-02-017035	MMUS-XXX-02-017841	1
MMUS-XXX-02-017035	MMUS-XXX-02-018289	1
MMUS-XXX-02-017035	MMUS-XXX-02-017845	1
MMUS-XXX-02-017035	MMUS-XXX-02-018752	1
MMUS-XXX-02-017035	MMUS-XXX-02-018825	1
MMUS-XXX-02-017035	MMUS-XXX-02-019805	1
MMUS-XXX-02-017035	MMUS-XXX-02-019379	1
MMUS-XXX-02-017035	MMUS-XXX-02-020491	1
MMUS-XXX-02-017035	MMUS-XXX-02-020566	1
MMUS-XXX-02-017035	MMUS-XXX-02-017052	1
MMUS-XXX-02-017035	MMUS-XXX-02-020746	1
MMUS-XXX-02-017035	MMUS-XXX-02-020495	1
MMUS-XXX-02-017035	MMUS-XXX-02-019015	1
MMUS-XXX-02-017035	MMUS-XXX-02-019774	1
MMUS-XXX-02-017035	MMUS-XXX-02-019775	1
MMUS-XXX-02-017035	MMUS-XXX-02-017057	21
MMUS-XXX-02-017035	MMUS-XXX-02-019018	1
MMUS-XXX-02-017035	MMUS-XXX-02-017090	24
MMUS-XXX-02-017035	MMUS-XXX-02-017091	1
MMUS-XXX-02-017035	MMUS-XXX-02-018798	1
MMUS-XXX-02-017035	MMUS-XXX-02-017059	16
MMUS-XXX-02-017035	MMUS-XXX-02-017996	1
MMUS-XXX-02-017035	MMUS-XXX-02-018977	1
MMUS-XXX-02-017035	MMUS-XXX-02-017092	1
MMUS-XXX-02-017035	MMUS-XXX-02-017096	15
MMUS-XXX-02-017035	MMUS-XXX-02-017099	23
MMUS-XXX-02-017035	MMUS-XXX-02-021083	1
MMUS-XXX-02-017035	MMUS-XXX-02-020714	1
MMUS-XXX-02-017035	MMUS-XXX-02-020571	1
MMUS-XXX-02-017035	MMUS-XXX-02-017783	1
MMUS-XXX-02-017035	MMUS-XXX-02-018692	1
MMUS-XXX-02-017035	MMUS-XXX-02-017060	22
MMUS-XXX-02-017035	MMUS-XXX-02-020828	1
MMUS-XXX-02-017035	MMUS-XXX-02-017136	1
MMUS-XXX-02-017035	MMUS-XXX-02-018043	1
MMUS-XXX-02-017035	MMUS-XXX-02-017896	1
MMUS-XXX-02-017035	MMUS-XXX-02-017064	1
MMUS-XXX-02-017035	MMUS-XXX-02-018045	1
MMUS-XXX-02-017035	MMUS-XXX-02-019784	19
MMUS-XXX-02-017035	MMUS-XXX-02-018224	1
MMUS-XXX-02-017035	MMUS-XXX-02-020971	1
MMUS-XXX-02-017035	MMUS-XXX-02-020035	1
MMUS-XXX-02-017035	MMUS-XXX-02-017424	1
MMUS-XXX-02-017035	MMUS-XXX-02-017069	18
MMUS-XXX-02-017035	MMUS-XXX-02-019893	1
MMUS-XXX-02-017035	MMUS-XXX-02-019319	1
MMUS-XXX-02-017035	MMUS-XXX-02-022215	1
MMUS-XXX-02-017035	MMUS-XXX-02-018448	1
MMUS-XXX-02-017035	MMUS-XXX-02-020257	1
MMUS-XXX-02-017035	MMUS-XXX-02-023410	1
MMUS-XXX-02-017035	MMUS-XXX-02-020722	1
LJOH-533-01-000392	LJOH-533-01-000905	2
MMUS-XXX-02-017036	MMUS-XXX-02-019717	1
MMUS-XXX-02-017036	MMUS-XXX-02-017104	1
MMUS-XXX-02-017036	MMUS-XXX-02-017685	1
MMUS-XXX-02-017036	MMUS-XXX-02-020831	1
MMUS-XXX-02-017036	MMUS-XXX-02-018488	1
MMUS-XXX-02-017036	MMUS-XXX-02-017106	1
MMUS-XXX-02-017036	MMUS-XXX-02-017107	20
MMUS-XXX-02-017036	MMUS-XXX-02-018121	1
MMUS-XXX-02-017036	MMUS-XXX-02-019861	1
MMUS-XXX-02-017036	MMUS-XXX-02-018122	1
MMUS-XXX-02-017036	MMUS-XXX-02-017039	22
MMUS-XXX-02-017036	MMUS-XXX-02-024540	1
MMUS-XXX-02-017036	MMUS-XXX-02-020696	1
MMUS-XXX-02-017036	MMUS-XXX-02-019868	1
MMUS-XXX-02-017036	MMUS-XXX-02-017614	1
MMUS-XXX-02-017036	MMUS-XXX-02-020190	1
MMUS-XXX-02-017036	MMUS-XXX-02-017546	1
MMUS-XXX-02-017036	MMUS-XXX-02-018921	1
MMUS-XXX-02-017036	MMUS-XXX-02-018638	1
MMUS-XXX-02-017036	MMUS-XXX-02-017112	18
MMUS-XXX-02-017036	MMUS-XXX-02-020483	1
MMUS-XXX-02-017036	MMUS-XXX-02-018853	1
MMUS-XXX-02-017036	MMUS-XXX-02-019002	1
MMUS-XXX-02-017036	MMUS-XXX-02-017041	22
MMUS-XXX-02-017036	MMUS-XXX-02-017114	20
MMUS-XXX-02-017036	MMUS-XXX-02-018201	1
MMUS-XXX-02-017036	MMUS-XXX-02-017115	11
MMUS-XXX-02-017036	MMUS-XXX-02-021717	1
MMUS-XXX-02-017036	MMUS-XXX-02-018204	1
MMUS-XXX-02-017036	MMUS-XXX-02-020775	1
MMUS-XXX-02-017036	MMUS-XXX-02-017988	1
MMUS-XXX-02-017036	MMUS-XXX-02-021140	1
MMUS-XXX-02-017036	MMUS-XXX-02-019153	1
MMUS-XXX-02-017036	MMUS-XXX-02-018354	1
MMUS-XXX-02-017036	MMUS-XXX-02-019157	1
MMUS-XXX-02-017036	MMUS-XXX-02-020270	1
MMUS-XXX-02-017036	MMUS-XXX-02-017841	1
MMUS-XXX-02-017036	MMUS-XXX-02-018289	1
MMUS-XXX-02-017036	MMUS-XXX-02-019805	1
MMUS-XXX-02-017036	MMUS-XXX-02-019807	1
MMUS-XXX-02-017036	MMUS-XXX-02-019379	1
MMUS-XXX-02-017036	MMUS-XXX-02-020491	1
MMUS-XXX-02-017036	MMUS-XXX-02-020566	1
MMUS-XXX-02-017036	MMUS-XXX-02-017052	1
MMUS-XXX-02-017036	MMUS-XXX-02-020495	1
MMUS-XXX-02-017036	MMUS-XXX-02-019015	1
MMUS-XXX-02-017036	MMUS-XXX-02-017057	19
MMUS-XXX-02-017036	MMUS-XXX-02-019018	1
MMUS-XXX-02-017036	MMUS-XXX-02-018798	1
MMUS-XXX-02-017036	MMUS-XXX-02-017059	18
MMUS-XXX-02-017036	MMUS-XXX-02-017996	1
MMUS-XXX-02-017036	MMUS-XXX-02-021083	1
MMUS-XXX-02-017036	MMUS-XXX-02-020427	1
MMUS-XXX-02-017036	MMUS-XXX-02-020281	1
MMUS-XXX-02-017036	MMUS-XXX-02-020714	1
MMUS-XXX-02-017036	MMUS-XXX-02-020571	1
MMUS-XXX-02-017036	MMUS-XXX-02-017060	22
MMUS-XXX-02-017036	MMUS-XXX-02-017136	1
MMUS-XXX-02-017036	MMUS-XXX-02-017064	1
MMUS-XXX-02-017036	MMUS-XXX-02-024356	1
MMUS-XXX-02-017036	MMUS-XXX-02-018224	1
MMUS-XXX-02-017036	MMUS-XXX-02-017066	22
MMUS-XXX-02-017036	MMUS-XXX-02-017424	1
MMUS-XXX-02-017036	MMUS-XXX-02-017069	16
MMUS-XXX-02-017036	MMUS-XXX-02-019893	1
MMUS-XXX-02-017036	MMUS-XXX-02-018448	1
MMUS-XXX-02-017036	MMUS-XXX-02-023410	1
MMUS-XXX-02-017036	MMUS-XXX-02-020722	1
MMUS-XXX-02-017036	MMUS-XXX-02-019538	1
MMUS-XXX-02-017036	MMUS-XXX-02-018667	1
MMUS-XXX-02-017036	MMUS-XXX-02-018952	1
MMUS-XXX-02-017036	MMUS-XXX-02-017214	1
MMUS-XXX-02-017036	MMUS-XXX-02-018016	1
MMUS-XXX-02-017036	MMUS-XXX-02-017142	14
MMUS-XXX-02-017036	MMUS-XXX-02-024360	1
MMUS-XXX-02-017036	MMUS-XXX-02-017070	1
MMUS-XXX-02-017036	MMUS-XXX-02-017145	4
MMUS-XXX-02-017036	MMUS-XXX-02-017146	20
MMUS-XXX-02-017036	MMUS-XXX-02-018888	1
MMUS-XXX-02-017036	MMUS-XXX-02-020081	1
MMUS-XXX-02-017036	MMUS-XXX-02-020512	1
MMUS-XXX-02-017036	MMUS-XXX-02-019254	1
MMUS-XXX-02-017036	MMUS-XXX-02-019183	1
MMUS-XXX-02-017036	MMUS-XXX-02-020517	1
MMUS-XXX-02-017036	MMUS-XXX-02-019618	1
MMUS-XXX-02-017036	MMUS-XXX-02-019901	1
MMUS-XXX-02-017036	MMUS-XXX-02-023137	1
MMUS-XXX-02-017036	MMUS-XXX-02-020807	1
MMUS-XXX-02-017036	MMUS-XXX-02-021751	1
MMUS-XXX-02-017036	MMUS-XXX-02-023355	1
MMUS-XXX-02-017036	MMUS-XXX-02-018240	1
MMUS-XXX-02-017036	MMUS-XXX-02-017082	19
MMUS-XXX-02-017036	MMUS-XXX-02-019042	1
MMUS-XXX-02-017036	MMUS-XXX-02-019696	1
MMUS-XXX-02-017036	MMUS-XXX-02-017084	1
MMUS-XXX-02-017036	MMUS-XXX-02-017085	16
MMUS-XXX-02-017036	MMUS-XXX-02-020231	1
MMUS-XXX-02-017036	MMUS-XXX-02-023577	1
MMUS-XXX-02-017036	MMUS-XXX-02-017089	19
MMUS-XXX-02-017036	MMUS-XXX-02-020163	1
MMUS-XXX-02-017036	MMUS-XXX-02-020091	1
MMUS-XXX-02-017036	MMUS-XXX-02-020236	1
MMUS-XXX-02-017036	MMUS-XXX-02-019191	1
MMUS-XXX-02-017036	MMUS-XXX-02-020523	1
MMUS-XXX-02-017036	MMUS-XXX-02-020451	1
MMUS-XXX-02-017036	MMUS-XXX-02-020452	1
MMUS-XXX-02-017036	MMUS-XXX-02-018825	1
MMUS-XXX-02-017036	MMUS-XXX-02-018752	1
MMUS-XXX-02-017036	MMUS-XXX-02-020672	1
MMUS-XXX-02-017036	MMUS-XXX-02-020746	1
MMUS-XXX-02-017036	MMUS-XXX-02-019774	1
MMUS-XXX-02-017036	MMUS-XXX-02-019775	1
MMUS-XXX-02-017036	MMUS-XXX-02-017090	22
MMUS-XXX-02-017036	MMUS-XXX-02-017091	1
MMUS-XXX-02-017036	MMUS-XXX-02-017092	1
MMUS-XXX-02-017036	MMUS-XXX-02-018977	1
MMUS-XXX-02-017036	MMUS-XXX-02-017096	15
MMUS-XXX-02-017036	MMUS-XXX-02-017097	16
MMUS-XXX-02-017036	MMUS-XXX-02-017099	18
MMUS-XXX-02-017036	MMUS-XXX-02-018692	1
MMUS-XXX-02-017036	MMUS-XXX-02-020828	1
MMUS-XXX-02-017036	MMUS-XXX-02-018043	1
MMUS-XXX-02-017036	MMUS-XXX-02-017896	1
MMUS-XXX-02-017036	MMUS-XXX-02-019784	19
MMUS-XXX-02-017036	MMUS-XXX-02-018045	1
MMUS-XXX-02-017036	MMUS-XXX-02-020035	1
MMUS-XXX-02-017036	MMUS-XXX-02-020971	1
MMUS-XXX-02-017036	MMUS-XXX-02-019789	1
MMUS-XXX-02-017036	MMUS-XXX-02-018335	1
MMUS-XXX-02-017036	MMUS-XXX-02-022215	1
MMUS-XXX-02-017036	MMUS-XXX-02-022216	1
MMUS-XXX-02-017036	MMUS-XXX-02-020257	1
MMUS-XXX-02-017036	MMUS-XXX-02-019713	1
MMUS-XXX-02-017037	MMUS-XXX-02-019717	1
MMUS-XXX-02-017037	MMUS-XXX-02-017104	1
MMUS-XXX-02-017037	MMUS-XXX-02-017685	1
MMUS-XXX-02-017037	MMUS-XXX-02-020831	1
MMUS-XXX-02-017037	MMUS-XXX-02-017105	1
MMUS-XXX-02-017037	MMUS-XXX-02-018488	1
MMUS-XXX-02-017037	MMUS-XXX-02-017106	1
MMUS-XXX-02-017037	MMUS-XXX-02-017107	116
MMUS-XXX-02-017037	MMUS-XXX-02-018121	2
MMUS-XXX-02-017037	MMUS-XXX-02-018122	1
MMUS-XXX-02-017037	MMUS-XXX-02-019861	2
MMUS-XXX-02-017037	MMUS-XXX-02-017039	122
MMUS-XXX-02-017037	MMUS-XXX-02-024540	4
MMUS-XXX-02-017037	MMUS-XXX-02-018055	1
MMUS-XXX-02-017037	MMUS-XXX-02-020696	1
MMUS-XXX-02-017037	MMUS-XXX-02-019868	1
MMUS-XXX-02-017037	MMUS-XXX-02-018703	1
MMUS-XXX-02-017037	MMUS-XXX-02-020190	1
MMUS-XXX-02-017037	MMUS-XXX-02-017546	1
MMUS-XXX-02-017037	MMUS-XXX-02-019435	2
MMUS-XXX-02-017037	MMUS-XXX-02-018921	1
MMUS-XXX-02-017037	MMUS-XXX-02-018638	1
MMUS-XXX-02-017037	MMUS-XXX-02-017112	73
MMUS-XXX-02-017037	MMUS-XXX-02-017040	1
MMUS-XXX-02-017037	MMUS-XXX-02-020483	1
MMUS-XXX-02-017037	MMUS-XXX-02-018853	1
MMUS-XXX-02-017037	MMUS-XXX-02-019728	1
MMUS-XXX-02-017037	MMUS-XXX-02-019002	1
MMUS-XXX-02-017037	MMUS-XXX-02-017041	119
MMUS-XXX-02-017037	MMUS-XXX-02-017114	118
MMUS-XXX-02-017037	MMUS-XXX-02-018201	1
MMUS-XXX-02-017037	MMUS-XXX-02-021717	1
MMUS-XXX-02-017037	MMUS-XXX-02-018204	1
MMUS-XXX-02-017037	MMUS-XXX-02-020775	1
MMUS-XXX-02-017037	MMUS-XXX-02-017988	1
MMUS-XXX-02-017037	MMUS-XXX-02-021140	1
MMUS-XXX-02-017037	MMUS-XXX-02-019153	1
MMUS-XXX-02-017037	MMUS-XXX-02-018354	1
MMUS-XXX-02-017037	MMUS-XXX-02-019157	1
MMUS-XXX-02-017037	MMUS-XXX-02-020270	1
MMUS-XXX-02-017037	MMUS-XXX-02-019441	1
MMUS-XXX-02-017037	MMUS-XXX-02-017841	1
MMUS-XXX-02-017037	MMUS-XXX-02-018289	1
MMUS-XXX-02-017037	MMUS-XXX-02-017845	1
MMUS-XXX-02-017037	MMUS-XXX-02-019805	1
MMUS-XXX-02-017037	MMUS-XXX-02-019733	1
MMUS-XXX-02-017037	MMUS-XXX-02-019807	1
MMUS-XXX-02-017037	MMUS-XXX-02-019379	1
MMUS-XXX-02-017037	MMUS-XXX-02-018860	2
MMUS-XXX-02-017037	MMUS-XXX-02-020491	1
MMUS-XXX-02-017037	MMUS-XXX-02-020566	1
MMUS-XXX-02-017037	MMUS-XXX-02-017052	1
MMUS-XXX-02-017037	MMUS-XXX-02-020495	1
MMUS-XXX-02-017037	MMUS-XXX-02-019015	1
MMUS-XXX-02-017037	MMUS-XXX-02-019018	1
MMUS-XXX-02-017037	MMUS-XXX-02-019882	1
MMUS-XXX-02-017037	MMUS-XXX-02-018798	1
MMUS-XXX-02-017037	MMUS-XXX-02-017059	27
MMUS-XXX-02-017037	MMUS-XXX-02-017996	1
MMUS-XXX-02-017037	MMUS-XXX-02-021083	1
MMUS-XXX-02-017037	MMUS-XXX-02-020427	1
MMUS-XXX-02-017037	MMUS-XXX-02-020281	1
MMUS-XXX-02-017037	MMUS-XXX-02-020714	1
MMUS-XXX-02-017037	MMUS-XXX-02-020571	1
MMUS-XXX-02-017037	MMUS-XXX-02-017783	1
MMUS-XXX-02-017037	MMUS-XXX-02-017060	116
MMUS-XXX-02-017037	MMUS-XXX-02-017136	1
MMUS-XXX-02-017037	MMUS-XXX-02-017064	1
MMUS-XXX-02-017037	MMUS-XXX-02-024356	1
MMUS-XXX-02-017037	MMUS-XXX-02-018224	1
MMUS-XXX-02-017037	MMUS-XXX-02-017424	1
MMUS-XXX-02-017037	MMUS-XXX-02-019893	1
MMUS-XXX-02-017037	MMUS-XXX-02-017715	2
MMUS-XXX-02-017037	MMUS-XXX-02-018448	1
MMUS-XXX-02-017037	MMUS-XXX-02-023410	1
MMUS-XXX-02-017037	MMUS-XXX-02-019391	2
MMUS-XXX-02-017037	MMUS-XXX-02-020722	1
MMUS-XXX-02-017037	MMUS-XXX-02-019538	1
MMUS-XXX-02-017037	MMUS-XXX-02-018667	1
MMUS-XXX-02-017037	MMUS-XXX-02-017793	3
MMUS-XXX-02-017037	MMUS-XXX-02-018952	1
MMUS-XXX-02-017037	MMUS-XXX-02-017214	1
MMUS-XXX-02-017037	MMUS-XXX-02-018016	1
MMUS-XXX-02-017037	MMUS-XXX-02-017142	85
MMUS-XXX-02-017037	MMUS-XXX-02-018954	1
MMUS-XXX-02-017037	MMUS-XXX-02-017145	48
MMUS-XXX-02-017037	MMUS-XXX-02-018888	1
MMUS-XXX-02-017037	MMUS-XXX-02-017079	5
MMUS-XXX-02-017037	MMUS-XXX-02-020081	1
MMUS-XXX-02-017037	MMUS-XXX-02-019254	1
MMUS-XXX-02-017037	MMUS-XXX-02-019183	1
MMUS-XXX-02-017037	MMUS-XXX-02-019618	1
MMUS-XXX-02-017037	MMUS-XXX-02-019901	1
MMUS-XXX-02-017037	MMUS-XXX-02-020807	1
MMUS-XXX-02-017037	MMUS-XXX-02-018749	1
MMUS-XXX-02-017037	MMUS-XXX-02-023355	1
MMUS-XXX-02-017037	MMUS-XXX-02-018240	1
MMUS-XXX-02-017037	MMUS-XXX-02-017082	97
MMUS-XXX-02-017037	MMUS-XXX-02-019696	1
MMUS-XXX-02-017037	MMUS-XXX-02-017084	1
MMUS-XXX-02-017037	MMUS-XXX-02-020231	1
MMUS-XXX-02-017037	MMUS-XXX-02-020235	1
MMUS-XXX-02-017037	MMUS-XXX-02-020163	1
MMUS-XXX-02-017037	MMUS-XXX-02-017519	2
MMUS-XXX-02-017037	MMUS-XXX-02-020091	1
MMUS-XXX-02-017037	MMUS-XXX-02-020236	1
MMUS-XXX-02-017037	MMUS-XXX-02-019191	1
MMUS-XXX-02-017037	MMUS-XXX-02-020523	1
MMUS-XXX-02-017037	MMUS-XXX-02-020451	1
MMUS-XXX-02-017037	MMUS-XXX-02-020452	2
MMUS-XXX-02-017037	MMUS-XXX-02-018825	1
MMUS-XXX-02-017037	MMUS-XXX-02-018752	1
MMUS-XXX-02-017037	MMUS-XXX-02-020746	1
MMUS-XXX-02-017037	MMUS-XXX-02-019774	1
MMUS-XXX-02-017037	MMUS-XXX-02-019775	1
MMUS-XXX-02-017037	MMUS-XXX-02-017091	1
MMUS-XXX-02-017037	MMUS-XXX-02-017092	2
MMUS-XXX-02-017037	MMUS-XXX-02-018977	1
MMUS-XXX-02-017037	MMUS-XXX-02-017096	110
MMUS-XXX-02-017037	MMUS-XXX-02-019997	55
MMUS-XXX-02-017037	MMUS-XXX-02-020248	1
MMUS-XXX-02-017037	MMUS-XXX-02-018692	1
MMUS-XXX-02-017037	MMUS-XXX-02-020828	1
MMUS-XXX-02-017037	MMUS-XXX-02-018043	1
MMUS-XXX-02-017037	MMUS-XXX-02-017896	1
MMUS-XXX-02-017037	MMUS-XXX-02-018045	1
MMUS-XXX-02-017037	MMUS-XXX-02-020971	1
MMUS-XXX-02-017037	MMUS-XXX-02-020035	1
MMUS-XXX-02-017037	MMUS-XXX-02-018335	1
MMUS-XXX-02-017037	MMUS-XXX-02-022215	1
MMUS-XXX-02-017037	MMUS-XXX-02-022216	1
MMUS-XXX-02-017037	MMUS-XXX-02-020257	1
MMUS-XXX-02-017037	MMUS-XXX-02-019713	1
MMUS-XXX-02-017038	MMUS-XXX-02-020831	1
MMUS-XXX-02-017038	MMUS-XXX-02-020483	1
MMUS-XXX-02-017038	MMUS-XXX-02-018853	1
MMUS-XXX-02-017038	MMUS-XXX-02-018016	1
MMUS-XXX-02-017038	MMUS-XXX-02-018121	17
MMUS-XXX-02-017038	MMUS-XXX-02-019861	14
MMUS-XXX-02-017038	MMUS-XXX-02-017070	13
MMUS-XXX-02-017038	MMUS-XXX-02-019775	1
MMUS-XXX-02-017038	MMUS-XXX-02-017896	1
MMUS-XXX-02-017038	MMUS-XXX-02-020775	1
MMUS-XXX-02-017038	MMUS-XXX-02-019018	1
MMUS-XXX-02-017038	MMUS-XXX-02-020971	12
MMUS-XXX-02-017038	MMUS-XXX-02-018977	1
MMUS-XXX-02-017038	MMUS-XXX-02-020062	12
MMUS-XXX-02-017038	MMUS-XXX-02-021140	13
MMUS-XXX-02-017038	MMUS-XXX-02-019153	1
MMUS-XXX-02-017038	MMUS-XXX-02-020081	1
MMUS-XXX-02-017038	MMUS-XXX-02-021127	1
MMUS-XXX-02-017038	MMUS-XXX-02-019157	1
MMUS-XXX-02-017038	MMUS-XXX-02-020523	1
MMUS-XXX-02-017038	MMUS-XXX-02-019191	1
MMUS-XXX-02-017038	MMUS-XXX-02-021066	1
MMUS-XXX-02-017038	MMUS-XXX-02-020525	8
MMUS-XXX-02-017038	MMUS-XXX-02-020452	13
MMUS-XXX-02-017039	MMUS-XXX-02-019717	1
MMUS-XXX-02-017039	MMUS-XXX-02-017104	2
MMUS-XXX-02-017039	MMUS-XXX-02-017685	1
MMUS-XXX-02-017039	MMUS-XXX-02-018488	1
MMUS-XXX-02-017039	MMUS-XXX-02-017106	2
MMUS-XXX-02-017039	MMUS-XXX-02-018121	2
MMUS-XXX-02-017039	MMUS-XXX-02-019861	2
MMUS-XXX-02-017039	MMUS-XXX-02-024540	4
MMUS-XXX-02-017039	MMUS-XXX-02-020696	1
MMUS-XXX-02-017039	MMUS-XXX-02-017326	22
MMUS-XXX-02-017039	MMUS-XXX-02-019868	1
MMUS-XXX-02-017039	MMUS-XXX-02-025275	1
MMUS-XXX-02-017039	MMUS-XXX-02-017614	1
MMUS-XXX-02-017039	MMUS-XXX-02-017900	1
MMUS-XXX-02-017039	MMUS-XXX-02-021420	1
MMUS-XXX-02-017039	MMUS-XXX-02-021421	1
MMUS-XXX-02-017039	MMUS-XXX-02-020190	1
MMUS-XXX-02-017039	MMUS-XXX-02-017546	1
MMUS-XXX-02-017039	MMUS-XXX-02-021424	1
MMUS-XXX-02-017039	MMUS-XXX-02-018921	1
MMUS-XXX-02-017039	MMUS-XXX-02-018638	1
MMUS-XXX-02-017039	MMUS-XXX-02-022086	1
MMUS-XXX-02-017039	MMUS-XXX-02-017040	1
MMUS-XXX-02-017039	MMUS-XXX-02-019655	1
MMUS-XXX-02-017039	MMUS-XXX-02-019728	1
MMUS-XXX-02-017039	MMUS-XXX-02-019002	1
MMUS-XXX-02-017039	MMUS-XXX-02-018201	1
MMUS-XXX-02-017039	MMUS-XXX-02-017115	82
MMUS-XXX-02-017039	MMUS-XXX-02-017042	22
MMUS-XXX-02-017039	MMUS-XXX-02-021717	1
MMUS-XXX-02-017039	MMUS-XXX-02-018204	1
MMUS-XXX-02-017039	MMUS-XXX-02-023392	1
MMUS-XXX-02-017039	MMUS-XXX-02-023821	1
MMUS-XXX-02-017039	MMUS-XXX-02-023822	1
MMUS-XXX-02-017039	MMUS-XXX-02-023395	1
MMUS-XXX-02-017039	MMUS-XXX-02-023824	1
MMUS-XXX-02-017039	MMUS-XXX-02-018354	2
MMUS-XXX-02-017039	MMUS-XXX-02-020270	1
MMUS-XXX-02-017039	MMUS-XXX-02-019441	1
MMUS-XXX-02-017039	MMUS-XXX-02-017841	1
MMUS-XXX-02-017039	MMUS-XXX-02-018289	1
MMUS-XXX-02-017039	MMUS-XXX-02-017845	1
MMUS-XXX-02-017039	MMUS-XXX-02-019805	1
MMUS-XXX-02-017039	MMUS-XXX-02-018575	1
MMUS-XXX-02-017039	MMUS-XXX-02-019733	1
MMUS-XXX-02-017039	MMUS-XXX-02-019807	1
MMUS-XXX-02-017039	MMUS-XXX-02-018860	2
MMUS-XXX-02-017039	MMUS-XXX-02-019379	1
MMUS-XXX-02-017039	MMUS-XXX-02-020491	1
MMUS-XXX-02-017039	MMUS-XXX-02-017123	1
MMUS-XXX-02-017039	MMUS-XXX-02-020566	1
MMUS-XXX-02-017039	MMUS-XXX-02-017052	1
MMUS-XXX-02-017039	MMUS-XXX-02-020495	1
MMUS-XXX-02-017039	MMUS-XXX-02-019015	1
MMUS-XXX-02-017039	MMUS-XXX-02-019882	1
MMUS-XXX-02-017039	MMUS-XXX-02-018798	1
MMUS-XXX-02-017039	MMUS-XXX-02-017996	1
MMUS-XXX-02-017039	MMUS-XXX-02-023761	1
MMUS-XXX-02-017039	MMUS-XXX-02-024924	1
MMUS-XXX-02-017039	MMUS-XXX-02-020427	1
MMUS-XXX-02-017039	MMUS-XXX-02-020281	1
MMUS-XXX-02-017039	MMUS-XXX-02-020714	1
MMUS-XXX-02-017039	MMUS-XXX-02-020571	1
MMUS-XXX-02-017039	MMUS-XXX-02-017783	1
MMUS-XXX-02-017039	MMUS-XXX-02-018944	1
MMUS-XXX-02-017039	MMUS-XXX-02-018948	22
MMUS-XXX-02-017039	MMUS-XXX-02-017064	2
MMUS-XXX-02-017039	MMUS-XXX-02-024356	1
MMUS-XXX-02-017039	MMUS-XXX-02-018224	1
MMUS-XXX-02-017039	MMUS-XXX-02-021016	1
MMUS-XXX-02-017039	MMUS-XXX-02-017424	1
MMUS-XXX-02-017039	MMUS-XXX-02-017068	22
MMUS-XXX-02-017039	MMUS-XXX-02-017069	95
MMUS-XXX-02-017039	MMUS-XXX-02-019893	1
MMUS-XXX-02-017039	MMUS-XXX-02-018082	1
MMUS-XXX-02-017039	MMUS-XXX-02-017715	2
MMUS-XXX-02-017039	MMUS-XXX-02-019319	1
MMUS-XXX-02-017039	MMUS-XXX-02-019249	1
MMUS-XXX-02-017039	MMUS-XXX-02-023410	1
MMUS-XXX-02-017039	MMUS-XXX-02-020722	1
MMUS-XXX-02-017039	MMUS-XXX-02-019538	1
MMUS-XXX-02-017039	MMUS-XXX-02-019394	1
MMUS-XXX-02-017039	MMUS-XXX-02-018667	1
MMUS-XXX-02-017039	MMUS-XXX-02-017793	2
MMUS-XXX-02-017039	MMUS-XXX-02-018952	1
MMUS-XXX-02-017039	MMUS-XXX-02-017214	1
MMUS-XXX-02-017039	MMUS-XXX-02-018954	1
MMUS-XXX-02-017039	MMUS-XXX-02-017070	2
MMUS-XXX-02-017039	MMUS-XXX-02-017143	22
MMUS-XXX-02-017039	MMUS-XXX-02-018956	1
MMUS-XXX-02-017039	MMUS-XXX-02-017071	22
MMUS-XXX-02-017039	MMUS-XXX-02-017145	47
MMUS-XXX-02-017039	MMUS-XXX-02-017501	1
MMUS-XXX-02-017039	MMUS-XXX-02-017073	22
MMUS-XXX-02-017039	MMUS-XXX-02-017075	25
MMUS-XXX-02-017039	MMUS-XXX-02-017148	23
MMUS-XXX-02-017039	MMUS-XXX-02-018307	1
MMUS-XXX-02-017039	MMUS-XXX-02-018888	1
MMUS-XXX-02-017039	MMUS-XXX-02-017079	5
MMUS-XXX-02-017039	MMUS-XXX-02-020512	1
MMUS-XXX-02-017039	MMUS-XXX-02-019254	1
MMUS-XXX-02-017039	MMUS-XXX-02-017296	1
MMUS-XXX-02-017039	MMUS-XXX-02-019183	1
MMUS-XXX-02-017039	MMUS-XXX-02-021172	1
MMUS-XXX-02-017039	MMUS-XXX-02-020517	1
MMUS-XXX-02-017039	MMUS-XXX-02-019618	1
MMUS-XXX-02-017039	MMUS-XXX-02-019901	1
MMUS-XXX-02-017039	MMUS-XXX-02-017870	1
MMUS-XXX-02-017039	MMUS-XXX-02-020807	1
MMUS-XXX-02-017039	MMUS-XXX-02-017080	1
MMUS-XXX-02-017039	MMUS-XXX-02-017226	1
MMUS-XXX-02-017039	MMUS-XXX-02-020953	1
MMUS-XXX-02-017039	MMUS-XXX-02-017081	1
MMUS-XXX-02-017039	MMUS-XXX-02-018240	1
MMUS-XXX-02-017039	MMUS-XXX-02-019042	1
MMUS-XXX-02-017039	MMUS-XXX-02-019696	1
MMUS-XXX-02-017039	MMUS-XXX-02-017083	22
MMUS-XXX-02-017039	MMUS-XXX-02-017084	2
MMUS-XXX-02-017039	MMUS-XXX-02-017085	103
MMUS-XXX-02-017039	MMUS-XXX-02-020231	1
MMUS-XXX-02-017039	MMUS-XXX-02-019403	1
MMUS-XXX-02-017039	MMUS-XXX-02-017087	22
MMUS-XXX-02-017039	MMUS-XXX-02-017088	22
MMUS-XXX-02-017039	MMUS-XXX-02-020235	1
MMUS-XXX-02-017039	MMUS-XXX-02-020163	1
MMUS-XXX-02-017039	MMUS-XXX-02-020091	1
MMUS-XXX-02-017039	MMUS-XXX-02-020236	1
MMUS-XXX-02-017039	MMUS-XXX-02-020521	21
MMUS-XXX-02-017039	MMUS-XXX-02-020451	1
MMUS-XXX-02-017039	MMUS-XXX-02-020452	2
MMUS-XXX-02-017039	MMUS-XXX-02-018825	1
MMUS-XXX-02-017039	MMUS-XXX-02-018752	1
MMUS-XXX-02-017039	MMUS-XXX-02-019627	1
MMUS-XXX-02-017039	MMUS-XXX-02-018827	1
MMUS-XXX-02-017039	MMUS-XXX-02-020672	1
MMUS-XXX-02-017039	MMUS-XXX-02-020746	1
MMUS-XXX-02-017039	MMUS-XXX-02-019774	1
MMUS-XXX-02-017039	MMUS-XXX-02-020677	1
MMUS-XXX-02-017039	MMUS-XXX-02-017091	2
MMUS-XXX-02-017039	MMUS-XXX-02-017092	1
MMUS-XXX-02-017039	MMUS-XXX-02-017094	68
MMUS-XXX-02-017039	MMUS-XXX-02-017096	100
MMUS-XXX-02-017039	MMUS-XXX-02-019412	1
MMUS-XXX-02-017039	MMUS-XXX-02-019997	7
MMUS-XXX-02-017039	MMUS-XXX-02-019708	1
MMUS-XXX-02-017039	MMUS-XXX-02-018692	1
MMUS-XXX-02-017039	MMUS-XXX-02-020828	1
MMUS-XXX-02-017039	MMUS-XXX-02-018043	1
MMUS-XXX-02-017039	MMUS-XXX-02-018045	1
MMUS-XXX-02-017039	MMUS-XXX-02-020035	1
MMUS-XXX-02-017039	MMUS-XXX-02-017603	1
MMUS-XXX-02-017039	MMUS-XXX-02-018335	1
MMUS-XXX-02-017039	MMUS-XXX-02-022215	1
MMUS-XXX-02-017039	MMUS-XXX-02-020613	1
MMUS-XXX-02-017039	MMUS-XXX-02-022216	1
MMUS-XXX-02-017039	MMUS-XXX-02-020257	1
MMUS-XXX-02-017039	MMUS-XXX-02-019713	1
MMUS-XXX-02-017039	MMUS-XXX-02-017100	20
MMUS-XXX-02-017039	MMUS-XXX-02-017101	21
DHAN-767-01-000343	DHAN-767-01-004515	7
DHAN-767-01-000343	DHAN-767-01-004467	1
DHAN-767-01-000343	DHAN-767-01-005544	6
DHAN-767-01-000343	DHAN-767-01-003117	1
DHAN-767-01-000343	DHAN-767-01-003393	5
DHAN-767-01-000343	DHAN-767-01-002828	7
BBAC-100-01-002580	BBAC-100-01-002882	1
BBAC-100-01-002580	BBAC-100-01-000844	2
BBAC-100-01-002580	BBAC-100-01-003308	1
DMEL-XXX-02-008584	DMEL-XXX-02-011699	1
DMEL-XXX-02-008584	DMEL-XXX-02-018049	1
DMEL-XXX-02-008584	DMEL-XXX-02-012939	8
DMEL-XXX-02-008584	DMEL-XXX-02-015483	1
DMEL-XXX-02-008584	DMEL-XXX-02-015568	2
DMEL-XXX-02-008584	DMEL-XXX-02-017821	1
DMEL-XXX-02-008584	DMEL-XXX-02-016818	64
DMEL-XXX-02-008584	DMEL-XXX-02-018285	22
DMEL-XXX-02-008584	DMEL-XXX-02-017591	1
DMEL-XXX-02-008584	DMEL-XXX-02-011198	54
DMEL-XXX-02-008584	DMEL-XXX-02-009753	1
DMEL-XXX-02-008584	DMEL-XXX-02-011199	7
DMEL-XXX-02-008584	DMEL-XXX-02-009665	2
DMEL-XXX-02-008584	DMEL-XXX-02-009754	1
DMEL-XXX-02-008584	DMEL-XXX-02-008767	68
DMEL-XXX-02-008584	DMEL-XXX-02-009755	1
DMEL-XXX-02-008584	DMEL-XXX-02-017790	1
DMEL-XXX-02-008584	DMEL-XXX-02-017767	1
DMEL-XXX-02-008584	DMEL-XXX-02-009756	1
DMEL-XXX-02-008584	DMEL-XXX-02-017791	1
DMEL-XXX-02-008584	DMEL-XXX-02-017768	1
DMEL-XXX-02-008584	DMEL-XXX-02-011656	2
DMEL-XXX-02-008585	DMEL-XXX-02-011699	1
DMEL-XXX-02-008585	DMEL-XXX-02-018049	1
DMEL-XXX-02-008585	DMEL-XXX-02-012939	8
DMEL-XXX-02-008585	DMEL-XXX-02-015483	1
DMEL-XXX-02-008585	DMEL-XXX-02-015568	2
DMEL-XXX-02-008585	DMEL-XXX-02-017821	1
DMEL-XXX-02-008585	DMEL-XXX-02-016818	64
DMEL-XXX-02-008585	DMEL-XXX-02-018285	22
DMEL-XXX-02-008585	DMEL-XXX-02-017591	1
DMEL-XXX-02-008585	DMEL-XXX-02-011198	54
DMEL-XXX-02-008585	DMEL-XXX-02-009753	1
DMEL-XXX-02-008585	DMEL-XXX-02-011199	7
DMEL-XXX-02-008585	DMEL-XXX-02-009665	2
DMEL-XXX-02-008585	DMEL-XXX-02-009754	1
DMEL-XXX-02-008585	DMEL-XXX-02-008767	68
DMEL-XXX-02-008585	DMEL-XXX-02-009755	1
DMEL-XXX-02-008585	DMEL-XXX-02-017790	1
DMEL-XXX-02-008585	DMEL-XXX-02-017767	1
DMEL-XXX-02-008585	DMEL-XXX-02-009756	1
DMEL-XXX-02-008585	DMEL-XXX-02-017791	1
DMEL-XXX-02-008585	DMEL-XXX-02-017768	1
DMEL-XXX-02-008585	DMEL-XXX-02-011656	2
DMEL-XXX-02-008586	DMEL-XXX-02-013299	1
DMEL-XXX-02-008586	DMEL-XXX-02-012025	40
DMEL-XXX-02-008586	DMEL-XXX-02-011699	1
DMEL-XXX-02-008586	DMEL-XXX-02-018049	1
DMEL-XXX-02-008586	DMEL-XXX-02-012026	40
DMEL-XXX-02-008586	DMEL-XXX-02-012939	8
DMEL-XXX-02-008586	DMEL-XXX-02-012027	40
DMEL-XXX-02-008586	DMEL-XXX-02-015568	2
DMEL-XXX-02-008586	DMEL-XXX-02-017821	1
DMEL-XXX-02-008586	DMEL-XXX-02-016818	64
DMEL-XXX-02-008586	DMEL-XXX-02-018285	22
DMEL-XXX-02-008586	DMEL-XXX-02-015776	1
DMEL-XXX-02-008586	DMEL-XXX-02-015777	1
DMEL-XXX-02-008586	DMEL-XXX-02-017591	1
DMEL-XXX-02-008586	DMEL-XXX-02-011198	54
DMEL-XXX-02-008586	DMEL-XXX-02-009753	1
DMEL-XXX-02-008586	DMEL-XXX-02-011199	7
DMEL-XXX-02-008586	DMEL-XXX-02-009665	2
DMEL-XXX-02-008586	DMEL-XXX-02-009754	1
DMEL-XXX-02-008586	DMEL-XXX-02-017790	1
DMEL-XXX-02-008586	DMEL-XXX-02-008767	68
DMEL-XXX-02-008586	DMEL-XXX-02-009755	1
DMEL-XXX-02-008586	DMEL-XXX-02-017767	1
DMEL-XXX-02-008586	DMEL-XXX-02-017791	1
DMEL-XXX-02-008586	DMEL-XXX-02-009756	1
DMEL-XXX-02-008586	DMEL-XXX-02-017768	1
DMEL-XXX-02-008586	DMEL-XXX-02-011656	2
DMEL-XXX-02-008586	DMEL-XXX-02-012661	1
DMEL-XXX-02-008586	DMEL-XXX-02-012664	10
SFLE-457-01-000620	SFLE-457-01-000619	1
RCON-MAL-01-000675	RCON-MAL-01-001175	2
RCON-MAL-01-000675	RCON-MAL-01-001030	2
TWHI-TWI-01-000111	TWHI-TWI-01-000214	2
DMEL-XXX-02-008587	DMEL-XXX-02-011699	1
DMEL-XXX-02-008587	DMEL-XXX-02-018049	1
DMEL-XXX-02-008587	DMEL-XXX-02-011232	2
DMEL-XXX-02-008587	DMEL-XXX-02-012939	8
DMEL-XXX-02-008587	DMEL-XXX-02-015483	1
DMEL-XXX-02-008587	DMEL-XXX-02-015568	2
DMEL-XXX-02-008587	DMEL-XXX-02-017821	1
DMEL-XXX-02-008587	DMEL-XXX-02-018285	22
DMEL-XXX-02-008587	DMEL-XXX-02-017591	1
DMEL-XXX-02-008587	DMEL-XXX-02-011198	55
DMEL-XXX-02-008587	DMEL-XXX-02-011199	7
DMEL-XXX-02-008587	DMEL-XXX-02-009665	2
DMEL-XXX-02-008587	DMEL-XXX-02-008767	68
DMEL-XXX-02-008587	DMEL-XXX-02-017790	1
DMEL-XXX-02-008587	DMEL-XXX-02-017791	1
DMEL-XXX-02-008587	DMEL-XXX-02-017767	1
DMEL-XXX-02-008587	DMEL-XXX-02-017768	1
DMEL-XXX-02-008587	DMEL-XXX-02-011656	2
TWHI-TWI-01-000112	TWHI-TWI-01-000664	1
DMEL-XXX-02-008588	DMEL-XXX-02-017861	13
DMEL-XXX-02-008588	DMEL-XXX-02-017862	13
LMON-EGD-01-002527	LMON-EGD-01-000176	2
LMON-EGD-01-002527	LMON-EGD-01-000807	2
LMON-EGD-01-002527	LMON-EGD-01-002785	2
LMON-EGD-01-002527	LMON-EGD-01-000770	2
LMON-EGD-01-002527	LMON-EGD-01-001331	2
DMEL-XXX-02-008589	DMEL-XXX-02-009358	1
LMON-EGD-01-002528	LMON-EGD-01-001489	19
SENT-CT1-02-003815	SENT-CT1-02-001969	6
CACE-ATC-01-001380	CACE-ATC-01-001284	1
CACE-ATC-01-001380	CACE-ATC-01-000096	2
CACE-ATC-01-001380	CACE-ATC-01-001376	1
CACE-ATC-01-001380	CACE-ATC-01-001378	1
CACE-ATC-01-001380	CACE-ATC-01-001370	2
CACE-ATC-01-001380	CACE-ATC-01-001686	1
SAUR-MU5-01-001766	SAUR-MU5-01-001920	52
SAUR-MU5-01-001766	SAUR-MU5-01-002554	52
SAUR-MU5-01-001766	SAUR-MU5-01-002613	52
SAUR-MU5-01-001766	SAUR-MU5-01-002122	52
SFLE-457-01-000625	SFLE-457-01-000626	3
SENT-TY2-01-002112	SENT-TY2-01-001327	1
SENT-TY2-01-002112	SENT-TY2-01-003038	1
SENT-TY2-01-002112	SENT-TY2-01-000317	1
SENT-TY2-01-002112	SENT-TY2-01-001847	1
CACE-ATC-01-001381	CACE-ATC-01-001382	2
CACE-ATC-01-001381	CACE-ATC-01-001377	2
SAUR-MU5-01-001767	SAUR-MU5-01-001768	4
CACE-ATC-01-001382	CACE-ATC-01-001376	3
CACE-ATC-01-001382	CACE-ATC-01-001378	3
CACE-ATC-01-001382	CACE-ATC-01-001370	11
AGAM-PES-01-009761	AGAM-PES-01-012354	2
AGAM-PES-01-009761	AGAM-PES-01-011330	1
TELO-BP1-01-001881	TELO-BP1-01-001105	2
TELO-BP1-01-001881	TELO-BP1-01-001382	10
TELO-BP1-01-001881	TELO-BP1-01-000889	587
TELO-BP1-01-001881	TELO-BP1-01-001069	2
TELO-BP1-01-001881	TELO-BP1-01-001150	2
MMUS-XXX-02-001393	MMUS-XXX-02-010566	5
MMUS-XXX-02-001393	MMUS-XXX-02-006180	1
MMUS-XXX-02-001393	MMUS-XXX-02-022720	1
MMUS-XXX-02-001393	MMUS-XXX-02-002909	1
MMUS-XXX-02-001393	MMUS-XXX-02-022721	1
MMUS-XXX-02-001393	MMUS-XXX-02-013830	2
MMUS-XXX-02-001393	MMUS-XXX-02-009884	1
MMUS-XXX-02-001393	MMUS-XXX-02-001893	4
MMUS-XXX-02-001393	MMUS-XXX-02-008075	2
MMUS-XXX-02-001393	MMUS-XXX-02-007634	11
MMUS-XXX-02-001393	MMUS-XXX-02-003420	5
MMUS-XXX-02-001393	MMUS-XXX-02-006110	1
MMUS-XXX-02-001393	MMUS-XXX-02-012898	4
MMUS-XXX-02-001393	MMUS-XXX-02-016389	6
MMUS-XXX-02-001393	MMUS-XXX-02-008728	10
MMUS-XXX-02-001393	MMUS-XXX-02-011802	9
MMUS-XXX-02-001393	MMUS-XXX-02-005317	7
MMUS-XXX-02-001393	MMUS-XXX-02-010575	12
MMUS-XXX-02-001393	MMUS-XXX-02-017838	2
MMUS-XXX-02-001393	MMUS-XXX-02-007134	1
MMUS-XXX-02-001393	MMUS-XXX-02-009676	9
MMUS-XXX-02-001393	MMUS-XXX-02-024985	1
MMUS-XXX-02-001393	MMUS-XXX-02-015082	7
MMUS-XXX-02-001393	MMUS-XXX-02-022374	3
MMUS-XXX-02-001393	MMUS-XXX-02-010212	1
MMUS-XXX-02-001393	MMUS-XXX-02-022733	4
MMUS-XXX-02-001393	MMUS-XXX-02-008081	2
MMUS-XXX-02-001393	MMUS-XXX-02-021578	2
MMUS-XXX-02-001393	MMUS-XXX-02-011884	10
MMUS-XXX-02-001393	MMUS-XXX-02-015733	9
MMUS-XXX-02-001393	MMUS-XXX-02-025357	6
MMUS-XXX-02-001393	MMUS-XXX-02-006775	3
MMUS-XXX-02-001393	MMUS-XXX-02-017912	1
MMUS-XXX-02-001393	MMUS-XXX-02-003362	1
MMUS-XXX-02-001393	MMUS-XXX-02-001760	11
MMUS-XXX-02-001393	MMUS-XXX-02-013700	1
MMUS-XXX-02-001393	MMUS-XXX-02-009100	11
MMUS-XXX-02-001393	MMUS-XXX-02-001907	1
MMUS-XXX-02-001393	MMUS-XXX-02-008880	1
MMUS-XXX-02-001393	MMUS-XXX-02-011388	1
MMUS-XXX-02-001393	MMUS-XXX-02-007144	12
MMUS-XXX-02-001393	MMUS-XXX-02-013560	1
MMUS-XXX-02-001393	MMUS-XXX-02-007430	12
MMUS-XXX-02-001393	MMUS-XXX-02-011676	13
MMUS-XXX-02-001393	MMUS-XXX-02-024630	1
MMUS-XXX-02-001393	MMUS-XXX-02-001983	10
MMUS-XXX-02-001393	MMUS-XXX-02-015811	9
MMUS-XXX-02-001393	MMUS-XXX-02-017998	1
MMUS-XXX-02-001393	MMUS-XXX-02-011896	11
MMUS-XXX-02-001393	MMUS-XXX-02-009541	1
MMUS-XXX-02-001393	MMUS-XXX-02-007728	11
MMUS-XXX-02-001393	MMUS-XXX-02-004243	2
MMUS-XXX-02-001393	MMUS-XXX-02-008819	11
MMUS-XXX-02-001393	MMUS-XXX-02-004605	2
MMUS-XXX-02-001393	MMUS-XXX-02-010011	4
MMUS-XXX-02-001393	MMUS-XXX-02-001770	2
MMUS-XXX-02-001393	MMUS-XXX-02-002573	10
MMUS-XXX-02-001393	MMUS-XXX-02-006138	1
MMUS-XXX-02-001393	MMUS-XXX-02-022460	10
MMUS-XXX-02-001393	MMUS-XXX-02-016699	9
MMUS-XXX-02-001393	MMUS-XXX-02-019819	13
MMUS-XXX-02-001393	MMUS-XXX-02-022609	10
MMUS-XXX-02-001393	MMUS-XXX-02-009114	9
MMUS-XXX-02-001393	MMUS-XXX-02-002578	1
MMUS-XXX-02-001393	MMUS-XXX-02-024068	2
MMUS-XXX-02-001393	MMUS-XXX-02-024351	2
MMUS-XXX-02-001393	MMUS-XXX-02-010882	11
MMUS-XXX-02-001393	MMUS-XXX-02-004752	4
MMUS-XXX-02-001393	MMUS-XXX-02-015607	9
MMUS-XXX-02-001393	MMUS-XXX-02-019963	1
MMUS-XXX-02-001393	MMUS-XXX-02-016265	11
MMUS-XXX-02-001393	MMUS-XXX-02-023555	2
MMUS-XXX-02-001393	MMUS-XXX-02-006572	1
MMUS-XXX-02-001393	MMUS-XXX-02-020074	1
MMUS-XXX-02-001393	MMUS-XXX-02-014230	1
MMUS-XXX-02-001393	MMUS-XXX-02-005411	2
MMUS-XXX-02-001393	MMUS-XXX-02-008100	7
MMUS-XXX-02-001393	MMUS-XXX-02-011542	10
MMUS-XXX-02-001393	MMUS-XXX-02-003524	3
MMUS-XXX-02-001393	MMUS-XXX-02-005413	4
MMUS-XXX-02-001393	MMUS-XXX-02-006500	4
MMUS-XXX-02-001393	MMUS-XXX-02-004186	11
MMUS-XXX-02-001393	MMUS-XXX-02-015977	7
MMUS-XXX-02-001393	MMUS-XXX-02-010748	9
MMUS-XXX-02-001393	MMUS-XXX-02-021742	2
MMUS-XXX-02-001393	MMUS-XXX-02-007163	1
MMUS-XXX-02-001393	MMUS-XXX-02-005349	6
MMUS-XXX-02-001393	MMUS-XXX-02-024360	2
MMUS-XXX-02-001393	MMUS-XXX-02-021745	10
MMUS-XXX-02-001393	MMUS-XXX-02-010967	8
MMUS-XXX-02-001393	MMUS-XXX-02-009995	1
MMUS-XXX-02-001393	MMUS-XXX-02-014389	11
MMUS-XXX-02-001393	MMUS-XXX-02-015474	11
MMUS-XXX-02-001393	MMUS-XXX-02-016632	11
MMUS-XXX-02-001393	MMUS-XXX-02-009416	1
MMUS-XXX-02-001393	MMUS-XXX-02-018091	1
MMUS-XXX-02-001393	MMUS-XXX-02-009998	6
MMUS-XXX-02-001393	MMUS-XXX-02-014021	6
MMUS-XXX-02-001393	MMUS-XXX-02-016707	11
MMUS-XXX-02-001393	MMUS-XXX-02-012135	11
MMUS-XXX-02-001393	MMUS-XXX-02-009346	11
MMUS-XXX-02-001393	MMUS-XXX-02-023927	2
MMUS-XXX-02-001393	MMUS-XXX-02-023130	2
MMUS-XXX-02-001393	MMUS-XXX-02-015111	8
MMUS-XXX-02-001393	MMUS-XXX-02-025020	6
MMUS-XXX-02-001393	MMUS-XXX-02-020801	1
MMUS-XXX-02-001393	MMUS-XXX-02-023062	1
MMUS-XXX-02-001393	MMUS-XXX-02-014243	1
MMUS-XXX-02-001393	MMUS-XXX-02-023137	11
MMUS-XXX-02-001393	MMUS-XXX-02-004194	1
MMUS-XXX-02-001393	MMUS-XXX-02-024225	1
MMUS-XXX-02-001393	MMUS-XXX-02-012642	6
MMUS-XXX-02-001393	MMUS-XXX-02-023352	6
MMUS-XXX-02-001393	MMUS-XXX-02-021751	10
MMUS-XXX-02-001393	MMUS-XXX-02-024158	1
MMUS-XXX-02-001393	MMUS-XXX-02-003970	2
MMUS-XXX-02-001393	MMUS-XXX-02-012866	1
MMUS-XXX-02-001393	MMUS-XXX-02-007390	3
MMUS-XXX-02-001393	MMUS-XXX-02-014397	8
MMUS-XXX-02-001393	MMUS-XXX-02-014753	11
MMUS-XXX-02-001393	MMUS-XXX-02-023577	10
MMUS-XXX-02-001393	MMUS-XXX-02-008557	7
MMUS-XXX-02-001393	MMUS-XXX-02-012076	2
MMUS-XXX-02-001393	MMUS-XXX-02-017666	1
MMUS-XXX-02-001393	MMUS-XXX-02-012437	1
MMUS-XXX-02-001393	MMUS-XXX-02-022700	10
MMUS-XXX-02-001393	MMUS-XXX-02-007108	1
MMUS-XXX-02-001393	MMUS-XXX-02-008122	12
MMUS-XXX-02-001393	MMUS-XXX-02-006889	1
MMUS-XXX-02-001393	MMUS-XXX-02-014328	1
MMUS-XXX-02-001393	MMUS-XXX-02-013810	1
MMUS-XXX-02-001393	MMUS-XXX-02-014329	1
MMUS-XXX-02-001393	MMUS-XXX-02-015700	11
MMUS-XXX-02-001393	MMUS-XXX-02-004709	2
MMUS-XXX-02-001393	MMUS-XXX-02-011855	1
MMUS-XXX-02-001393	MMUS-XXX-02-011782	8
MMUS-XXX-02-001393	MMUS-XXX-02-002679	4
MMUS-XXX-02-001393	MMUS-XXX-02-022784	1
MMUS-XXX-02-001393	MMUS-XXX-02-013892	1
MMUS-XXX-02-001393	MMUS-XXX-02-002533	5
MMUS-XXX-02-001393	MMUS-XXX-02-023221	10
MMUS-XXX-02-001393	MMUS-XXX-02-015131	8
MMUS-XXX-02-001393	MMUS-XXX-02-019705	10
MMUS-XXX-02-001393	MMUS-XXX-02-010914	12
MMUS-XXX-02-001393	MMUS-XXX-02-007400	1
MMUS-XXX-02-001393	MMUS-XXX-02-011718	1
MMUS-XXX-02-001393	MMUS-XXX-02-019920	1
MMUS-XXX-02-001393	MMUS-XXX-02-004712	1
MMUS-XXX-02-001393	MMUS-XXX-02-021910	2
MMUS-XXX-02-001393	MMUS-XXX-02-009589	1
MMUS-XXX-02-001393	MMUS-XXX-02-025330	2
MMUS-XXX-02-001393	MMUS-XXX-02-001883	5
MMUS-XXX-02-001393	MMUS-XXX-02-009222	1
MMUS-XXX-02-001393	MMUS-XXX-02-009877	4
MMUS-XXX-02-001393	MMUS-XXX-02-010126	11
MMUS-XXX-02-001393	MMUS-XXX-02-016441	1
MMUS-XXX-02-001393	MMUS-XXX-02-011867	10
MMUS-XXX-02-001393	MMUS-XXX-02-013755	1
MMUS-XXX-02-001393	MMUS-XXX-02-013829	1
MMUS-XXX-02-001393	MMUS-XXX-02-019789	10
MMUS-XXX-02-001393	MMUS-XXX-02-018408	1
MMUS-XXX-02-001393	MMUS-XXX-02-001524	1
MMUS-XXX-02-001393	MMUS-XXX-02-018190	2
MMUS-XXX-02-001393	MMUS-XXX-02-006682	6
MMUS-XXX-02-001393	MMUS-XXX-02-022142	2
MMUS-XXX-02-001393	MMUS-XXX-02-022143	2
MMUS-XXX-02-001393	MMUS-XXX-02-019642	7
HSAP-XXX-03-028171	HSAP-XXX-03-028555	24
HSAP-XXX-03-028171	HSAP-XXX-03-030605	24
TELO-BP1-01-001882	TELO-BP1-01-000540	1
MMUS-XXX-02-001394	MMUS-XXX-02-013182	1
MMUS-XXX-02-001394	MMUS-XXX-02-006975	4
MMUS-XXX-02-001394	MMUS-XXX-02-016599	1
MMUS-XXX-02-001394	MMUS-XXX-02-015797	2
MMUS-XXX-02-001394	MMUS-XXX-02-003709	2
MMUS-XXX-02-001394	MMUS-XXX-02-022720	18
MMUS-XXX-02-001394	MMUS-XXX-02-022721	18
MMUS-XXX-02-001394	MMUS-XXX-02-019578	2
MMUS-XXX-02-001394	MMUS-XXX-02-014634	10
MMUS-XXX-02-001394	MMUS-XXX-02-007346	1
MMUS-XXX-02-001394	MMUS-XXX-02-022583	2
MMUS-XXX-02-001394	MMUS-XXX-02-023388	1
MMUS-XXX-02-001394	MMUS-XXX-02-006110	18
MMUS-XXX-02-001394	MMUS-XXX-02-004878	17
MMUS-XXX-02-001394	MMUS-XXX-02-024692	11
MMUS-XXX-02-001394	MMUS-XXX-02-011802	1
MMUS-XXX-02-001394	MMUS-XXX-02-007928	4
MMUS-XXX-02-001394	MMUS-XXX-02-012605	16
MMUS-XXX-02-001394	MMUS-XXX-02-022083	4
MMUS-XXX-02-001394	MMUS-XXX-02-007858	2
MMUS-XXX-02-001394	MMUS-XXX-02-013338	2
MMUS-XXX-02-001394	MMUS-XXX-02-025204	4
MMUS-XXX-02-001394	MMUS-XXX-02-003571	10
MMUS-XXX-02-001394	MMUS-XXX-02-025062	7
MMUS-XXX-02-001394	MMUS-XXX-02-017045	22
MMUS-XXX-02-001394	MMUS-XXX-02-008229	1
MMUS-XXX-02-001394	MMUS-XXX-02-006552	12
MMUS-XXX-02-001394	MMUS-XXX-02-002410	12
MMUS-XXX-02-001394	MMUS-XXX-02-010506	6
MMUS-XXX-02-001394	MMUS-XXX-02-004958	14
MMUS-XXX-02-001394	MMUS-XXX-02-014213	1
MMUS-XXX-02-001394	MMUS-XXX-02-011095	12
MMUS-XXX-02-001394	MMUS-XXX-02-018287	18
MMUS-XXX-02-001394	MMUS-XXX-02-006125	1
MMUS-XXX-02-001394	MMUS-XXX-02-008594	2
MMUS-XXX-02-001394	MMUS-XXX-02-009397	2
MMUS-XXX-02-001394	MMUS-XXX-02-016687	15
MMUS-XXX-02-001394	MMUS-XXX-02-013345	1
MMUS-XXX-02-001394	MMUS-XXX-02-021365	4
MMUS-XXX-02-001394	MMUS-XXX-02-020638	17
MMUS-XXX-02-001394	MMUS-XXX-02-004382	1
MMUS-XXX-02-001394	MMUS-XXX-02-007430	1
MMUS-XXX-02-001394	MMUS-XXX-02-001983	1
MMUS-XXX-02-001394	MMUS-XXX-02-023619	4
MMUS-XXX-02-001394	MMUS-XXX-02-024349	15
MMUS-XXX-02-001394	MMUS-XXX-02-015456	12
MMUS-XXX-02-001394	MMUS-XXX-02-018509	1
MMUS-XXX-02-001394	MMUS-XXX-02-009542	14
MMUS-XXX-02-001394	MMUS-XXX-02-009546	2
MMUS-XXX-02-001394	MMUS-XXX-02-001628	1
MMUS-XXX-02-001394	MMUS-XXX-02-016692	1
MMUS-XXX-02-001394	MMUS-XXX-02-019099	18
MMUS-XXX-02-001394	MMUS-XXX-02-016694	9
MMUS-XXX-02-001394	MMUS-XXX-02-004532	1
MMUS-XXX-02-001394	MMUS-XXX-02-006138	18
MMUS-XXX-02-001394	MMUS-XXX-02-011753	1
MMUS-XXX-02-001394	MMUS-XXX-02-019819	1
MMUS-XXX-02-001394	MMUS-XXX-02-003735	10
MMUS-XXX-02-001394	MMUS-XXX-02-010882	1
MMUS-XXX-02-001394	MMUS-XXX-02-018948	1
MMUS-XXX-02-001394	MMUS-XXX-02-008243	10
MMUS-XXX-02-001394	MMUS-XXX-02-015607	1
MMUS-XXX-02-001394	MMUS-XXX-02-007443	6
MMUS-XXX-02-001394	MMUS-XXX-02-016265	1
MMUS-XXX-02-001394	MMUS-XXX-02-006572	17
MMUS-XXX-02-001394	MMUS-XXX-02-007014	5
MMUS-XXX-02-001394	MMUS-XXX-02-007016	2
MMUS-XXX-02-001394	MMUS-XXX-02-015038	13
MMUS-XXX-02-001394	MMUS-XXX-02-002942	1
MMUS-XXX-02-001394	MMUS-XXX-02-007889	22
MMUS-XXX-02-001394	MMUS-XXX-02-011691	2
MMUS-XXX-02-001394	MMUS-XXX-02-024361	17
MMUS-XXX-02-001394	MMUS-XXX-02-010891	4
MMUS-XXX-02-001394	MMUS-XXX-02-025093	1
MMUS-XXX-02-001394	MMUS-XXX-02-019688	6
MMUS-XXX-02-001394	MMUS-XXX-02-016272	9
MMUS-XXX-02-001394	MMUS-XXX-02-003678	4
MMUS-XXX-02-001394	MMUS-XXX-02-008901	1
MMUS-XXX-02-001394	MMUS-XXX-02-023130	18
MMUS-XXX-02-001394	MMUS-XXX-02-003318	1
MMUS-XXX-02-001394	MMUS-XXX-02-012139	4
MMUS-XXX-02-001394	MMUS-XXX-02-010608	13
MMUS-XXX-02-001394	MMUS-XXX-02-010536	1
MMUS-XXX-02-001394	MMUS-XXX-02-016782	10
MMUS-XXX-02-001394	MMUS-XXX-02-023062	18
MMUS-XXX-02-001394	MMUS-XXX-02-023137	1
MMUS-XXX-02-001394	MMUS-XXX-02-002378	1
MMUS-XXX-02-001394	MMUS-XXX-02-014173	4
MMUS-XXX-02-001394	MMUS-XXX-02-013517	3
MMUS-XXX-02-001394	MMUS-XXX-02-010030	1
MMUS-XXX-02-001394	MMUS-XXX-02-004554	1
MMUS-XXX-02-001394	MMUS-XXX-02-020668	3
MMUS-XXX-02-001394	MMUS-XXX-02-017154	1
MMUS-XXX-02-001394	MMUS-XXX-02-023571	2
MMUS-XXX-02-001394	MMUS-XXX-02-023572	2
MMUS-XXX-02-001394	MMUS-XXX-02-014753	1
MMUS-XXX-02-001394	MMUS-XXX-02-022777	2
MMUS-XXX-02-001394	MMUS-XXX-02-022779	1
MMUS-XXX-02-001394	MMUS-XXX-02-024013	18
MMUS-XXX-02-001394	MMUS-XXX-02-010470	2
MMUS-XXX-02-001394	MMUS-XXX-02-012076	17
MMUS-XXX-02-001394	MMUS-XXX-02-017737	10
MMUS-XXX-02-001394	MMUS-XXX-02-017665	5
MMUS-XXX-02-001394	MMUS-XXX-02-017666	4
MMUS-XXX-02-001394	MMUS-XXX-02-020814	17
MMUS-XXX-02-001394	MMUS-XXX-02-014328	16
MMUS-XXX-02-001394	MMUS-XXX-02-014329	12
MMUS-XXX-02-001394	MMUS-XXX-02-017302	10
MMUS-XXX-02-001394	MMUS-XXX-02-004563	13
MMUS-XXX-02-001394	MMUS-XXX-02-011782	1
MMUS-XXX-02-001394	MMUS-XXX-02-017234	2
MMUS-XXX-02-001394	MMUS-XXX-02-010047	15
MMUS-XXX-02-001394	MMUS-XXX-02-017238	7
MMUS-XXX-02-001394	MMUS-XXX-02-004130	2
MMUS-XXX-02-001394	MMUS-XXX-02-020171	4
MMUS-XXX-02-001394	MMUS-XXX-02-002605	6
MMUS-XXX-02-001394	MMUS-XXX-02-002533	1
MMUS-XXX-02-001394	MMUS-XXX-02-011283	3
MMUS-XXX-02-001394	MMUS-XXX-02-003338	1
MMUS-XXX-02-001394	MMUS-XXX-02-014330	3
MMUS-XXX-02-001394	MMUS-XXX-02-017818	1
MMUS-XXX-02-001394	MMUS-XXX-02-022350	4
MMUS-XXX-02-001394	MMUS-XXX-02-023153	2
MMUS-XXX-02-001394	MMUS-XXX-02-006241	14
MMUS-XXX-02-001394	MMUS-XXX-02-003197	2
MMUS-XXX-02-001394	MMUS-XXX-02-004712	18
MMUS-XXX-02-001394	MMUS-XXX-02-022283	7
MMUS-XXX-02-001394	MMUS-XXX-02-025330	17
MMUS-XXX-02-001394	MMUS-XXX-02-013538	13
MMUS-XXX-02-001394	MMUS-XXX-02-009222	17
MMUS-XXX-02-001394	MMUS-XXX-02-011791	4
MMUS-XXX-02-001394	MMUS-XXX-02-024534	18
MMUS-XXX-02-001394	MMUS-XXX-02-025190	4
MMUS-XXX-02-001394	MMUS-XXX-02-011867	1
MMUS-XXX-02-001394	MMUS-XXX-02-015570	2
MMUS-XXX-02-001394	MMUS-XXX-02-022791	2
MMUS-XXX-02-001394	MMUS-XXX-02-014410	18
MMUS-XXX-02-001394	MMUS-XXX-02-009663	10
MMUS-XXX-02-001394	MMUS-XXX-02-010566	1
MMUS-XXX-02-001394	MMUS-XXX-02-007124	12
MMUS-XXX-02-001394	MMUS-XXX-02-018487	2
MMUS-XXX-02-001394	MMUS-XXX-02-022435	15
MMUS-XXX-02-001394	MMUS-XXX-02-014417	16
MMUS-XXX-02-001394	MMUS-XXX-02-022436	9
MMUS-XXX-02-001394	MMUS-XXX-02-015149	1
MMUS-XXX-02-001394	MMUS-XXX-02-023815	1
MMUS-XXX-02-001394	MMUS-XXX-02-014852	1
MMUS-XXX-02-001394	MMUS-XXX-02-004156	1
MMUS-XXX-02-001394	MMUS-XXX-02-010644	2
MMUS-XXX-02-001394	MMUS-XXX-02-020196	18
MMUS-XXX-02-001394	MMUS-XXX-02-017838	18
MMUS-XXX-02-001394	MMUS-XXX-02-010575	1
MMUS-XXX-02-001394	MMUS-XXX-02-022515	3
MMUS-XXX-02-001394	MMUS-XXX-02-022516	3
MMUS-XXX-02-001394	MMUS-XXX-02-024985	18
MMUS-XXX-02-001394	MMUS-XXX-02-010212	9
MMUS-XXX-02-001394	MMUS-XXX-02-002050	4
MMUS-XXX-02-001394	MMUS-XXX-02-021578	17
MMUS-XXX-02-001394	MMUS-XXX-02-019948	1
MMUS-XXX-02-001394	MMUS-XXX-02-011884	1
MMUS-XXX-02-001394	MMUS-XXX-02-004300	1
MMUS-XXX-02-001394	MMUS-XXX-02-025285	1
MMUS-XXX-02-001394	MMUS-XXX-02-003798	13
MMUS-XXX-02-001394	MMUS-XXX-02-004305	1
MMUS-XXX-02-001394	MMUS-XXX-02-017912	18
MMUS-XXX-02-001394	MMUS-XXX-02-017913	18
MMUS-XXX-02-001394	MMUS-XXX-02-010654	22
MMUS-XXX-02-001394	MMUS-XXX-02-001760	1
MMUS-XXX-02-001394	MMUS-XXX-02-008880	4
MMUS-XXX-02-001394	MMUS-XXX-02-013560	4
MMUS-XXX-02-001394	MMUS-XXX-02-002498	2
MMUS-XXX-02-001394	MMUS-XXX-02-001401	17
MMUS-XXX-02-001394	MMUS-XXX-02-024630	17
MMUS-XXX-02-001394	MMUS-XXX-02-014295	2
MMUS-XXX-02-001394	MMUS-XXX-02-022961	2
MMUS-XXX-02-001394	MMUS-XXX-02-025369	1
MMUS-XXX-02-001394	MMUS-XXX-02-015819	9
MMUS-XXX-02-001394	MMUS-XXX-02-005983	4
MMUS-XXX-02-001394	MMUS-XXX-02-007587	1
MMUS-XXX-02-001394	MMUS-XXX-02-016042	5
MMUS-XXX-02-001394	MMUS-XXX-02-001770	18
MMUS-XXX-02-001394	MMUS-XXX-02-024207	4
MMUS-XXX-02-001394	MMUS-XXX-02-017858	1
MMUS-XXX-02-001394	MMUS-XXX-02-007080	4
MMUS-XXX-02-001394	MMUS-XXX-02-023191	1
MMUS-XXX-02-001394	MMUS-XXX-02-008894	2
MMUS-XXX-02-001394	MMUS-XXX-02-014374	1
MMUS-XXX-02-001394	MMUS-XXX-02-018082	1
MMUS-XXX-02-001394	MMUS-XXX-02-008390	1
MMUS-XXX-02-001394	MMUS-XXX-02-015686	1
MMUS-XXX-02-001394	MMUS-XXX-02-008100	1
MMUS-XXX-02-001394	MMUS-XXX-02-011542	1
MMUS-XXX-02-001394	MMUS-XXX-02-010814	1
MMUS-XXX-02-001394	MMUS-XXX-02-017931	1
MMUS-XXX-02-001394	MMUS-XXX-02-009914	10
MMUS-XXX-02-001394	MMUS-XXX-02-011475	1
MMUS-XXX-02-001394	MMUS-XXX-02-020369	1
MMUS-XXX-02-001394	MMUS-XXX-02-004186	1
MMUS-XXX-02-001394	MMUS-XXX-02-010748	1
MMUS-XXX-02-001394	MMUS-XXX-02-021742	17
MMUS-XXX-02-001394	MMUS-XXX-02-007163	18
MMUS-XXX-02-001394	MMUS-XXX-02-021818	4
MMUS-XXX-02-001394	MMUS-XXX-02-022476	1
MMUS-XXX-02-001394	MMUS-XXX-02-022477	1
MMUS-XXX-02-001394	MMUS-XXX-02-013583	1
MMUS-XXX-02-001394	MMUS-XXX-02-022478	1
MMUS-XXX-02-001394	MMUS-XXX-02-004764	1
MMUS-XXX-02-001394	MMUS-XXX-02-010170	2
MMUS-XXX-02-001394	MMUS-XXX-02-023920	1
MMUS-XXX-02-001394	MMUS-XXX-02-006297	2
MMUS-XXX-02-001394	MMUS-XXX-02-016707	1
MMUS-XXX-02-001394	MMUS-XXX-02-016708	1
MMUS-XXX-02-001394	MMUS-XXX-02-008471	1
MMUS-XXX-02-001394	MMUS-XXX-02-023927	17
MMUS-XXX-02-001394	MMUS-XXX-02-005134	1
MMUS-XXX-02-001394	MMUS-XXX-02-024589	18
MMUS-XXX-02-001394	MMUS-XXX-02-021246	1
MMUS-XXX-02-001394	MMUS-XXX-02-018671	1
MMUS-XXX-02-001394	MMUS-XXX-02-009924	1
MMUS-XXX-02-001394	MMUS-XXX-02-007312	6
MMUS-XXX-02-001394	MMUS-XXX-02-009782	9
MMUS-XXX-02-001394	MMUS-XXX-02-023354	16
MMUS-XXX-02-001394	MMUS-XXX-02-011489	1
MMUS-XXX-02-001394	MMUS-XXX-02-001795	2
MMUS-XXX-02-001394	MMUS-XXX-02-019981	12
MMUS-XXX-02-001394	MMUS-XXX-02-012792	4
MMUS-XXX-02-001394	MMUS-XXX-02-001504	4
MMUS-XXX-02-001394	MMUS-XXX-02-002233	16
MMUS-XXX-02-001394	MMUS-XXX-02-012866	4
MMUS-XXX-02-001394	MMUS-XXX-02-021320	4
MMUS-XXX-02-001394	MMUS-XXX-02-021321	4
MMUS-XXX-02-001394	MMUS-XXX-02-024591	18
MMUS-XXX-02-001394	MMUS-XXX-02-021322	2
MMUS-XXX-02-001394	MMUS-XXX-02-008557	1
MMUS-XXX-02-001394	MMUS-XXX-02-020526	2
MMUS-XXX-02-001394	MMUS-XXX-02-011634	10
MMUS-XXX-02-001394	MMUS-XXX-02-012437	18
MMUS-XXX-02-001394	MMUS-XXX-02-006889	18
MMUS-XXX-02-001394	MMUS-XXX-02-008122	1
MMUS-XXX-02-001394	MMUS-XXX-02-016215	2
MMUS-XXX-02-001394	MMUS-XXX-02-006452	2
MMUS-XXX-02-001394	MMUS-XXX-02-004781	5
MMUS-XXX-02-001394	MMUS-XXX-02-009430	1
MMUS-XXX-02-001394	MMUS-XXX-02-004929	4
MMUS-XXX-02-001394	MMUS-XXX-02-012877	3
MMUS-XXX-02-001394	MMUS-XXX-02-016653	1
MMUS-XXX-02-001394	MMUS-XXX-02-002175	1
MMUS-XXX-02-001394	MMUS-XXX-02-021262	1
MMUS-XXX-02-001394	MMUS-XXX-02-019705	1
MMUS-XXX-02-001394	MMUS-XXX-02-007694	12
MMUS-XXX-02-001394	MMUS-XXX-02-006029	2
MMUS-XXX-02-001394	MMUS-XXX-02-013174	4
MMUS-XXX-02-001394	MMUS-XXX-02-020391	1
MMUS-XXX-02-001394	MMUS-XXX-02-010914	1
MMUS-XXX-02-001394	MMUS-XXX-02-011571	1
MMUS-XXX-02-001394	MMUS-XXX-02-014988	11
MMUS-XXX-02-001394	MMUS-XXX-02-018690	18
MMUS-XXX-02-001394	MMUS-XXX-02-007403	1
MMUS-XXX-02-001394	MMUS-XXX-02-018769	1
MMUS-XXX-02-001394	MMUS-XXX-02-015355	1
MMUS-XXX-02-001394	MMUS-XXX-02-014481	4
MMUS-XXX-02-001394	MMUS-XXX-02-013680	3
MMUS-XXX-02-001394	MMUS-XXX-02-004939	3
MMUS-XXX-02-001394	MMUS-XXX-02-001524	18
MMUS-XXX-02-001394	MMUS-XXX-02-003991	4
MMUS-XXX-02-001394	MMUS-XXX-02-007199	1
MMUS-XXX-02-001394	MMUS-XXX-02-022142	17
MMUS-XXX-02-001394	MMUS-XXX-02-022143	18
MMUS-XXX-02-001394	MMUS-XXX-02-007771	1
MMUS-XXX-02-001394	MMUS-XXX-02-019642	1
MMUS-XXX-02-001395	MMUS-XXX-02-017489	1
MMUS-XXX-02-001395	MMUS-XXX-02-025066	1
HSAP-XXX-03-028173	HSAP-XXX-03-029520	1
HSAP-XXX-03-028173	HSAP-XXX-03-031897	1
HSAP-XXX-03-028173	HSAP-XXX-03-030111	1
HSAP-XXX-03-028173	HSAP-XXX-03-029999	1
HSAP-XXX-03-028173	HSAP-XXX-03-028642	1
HSAP-XXX-03-028173	HSAP-XXX-03-031238	1
HSAP-XXX-03-028173	HSAP-XXX-03-028877	1
HSAP-XXX-03-028173	HSAP-XXX-03-029107	1
HSAP-XXX-03-028173	HSAP-XXX-03-030696	1
HSAP-XXX-03-028173	HSAP-XXX-03-030787	1
HSAP-XXX-03-028173	HSAP-XXX-03-029651	1
HSAP-XXX-03-028173	HSAP-XXX-03-029968	1
HSAP-XXX-03-028173	HSAP-XXX-03-028399	1
HSAP-XXX-03-028173	HSAP-XXX-03-031965	1
HSAP-XXX-03-028173	HSAP-XXX-03-031949	1
HSAP-XXX-03-028173	HSAP-XXX-03-031197	1
ATHA-XXX-01-007170	ATHA-XXX-01-014901	4
ATHA-XXX-01-007170	ATHA-XXX-01-015380	12
ATHA-XXX-01-007170	ATHA-XXX-01-015381	12
ATHA-XXX-01-007170	ATHA-XXX-01-015382	12
ATHA-XXX-01-007170	ATHA-XXX-01-023832	7
ATHA-XXX-01-007170	ATHA-XXX-01-024476	9
ATHA-XXX-01-007170	ATHA-XXX-01-011068	4
ATHA-XXX-01-007170	ATHA-XXX-01-009812	4
ATHA-XXX-01-007170	ATHA-XXX-01-019273	7
ATHA-XXX-01-007170	ATHA-XXX-01-023785	9
ATHA-XXX-01-007170	ATHA-XXX-01-010732	9
ATHA-XXX-01-007170	ATHA-XXX-01-018581	12
ATHA-XXX-01-007170	ATHA-XXX-01-007890	12
ATHA-XXX-01-007170	ATHA-XXX-01-022516	5
ATHA-XXX-01-007170	ATHA-XXX-01-018659	12
ATHA-XXX-01-007170	ATHA-XXX-01-012912	9
ATHA-XXX-01-007170	ATHA-XXX-01-008207	12
ATHA-XXX-01-007170	ATHA-XXX-01-017028	5
ATHA-XXX-01-007170	ATHA-XXX-01-020489	9
ATHA-XXX-01-007170	ATHA-XXX-01-018981	9
ATHA-XXX-01-007170	ATHA-XXX-01-008082	7
ATHA-XXX-01-007170	ATHA-XXX-01-017350	9
ATHA-XXX-01-007170	ATHA-XXX-01-011127	3
ATHA-XXX-01-007170	ATHA-XXX-01-015376	12
ATHA-XXX-01-007170	ATHA-XXX-01-012971	12
ATHA-XXX-01-007170	ATHA-XXX-01-015378	12
ATHA-XXX-01-007170	ATHA-XXX-01-015379	9
ATHA-XXX-01-007170	ATHA-XXX-01-020992	9
ATHA-XXX-01-007170	ATHA-XXX-01-023755	12
ATHA-XXX-01-007170	ATHA-XXX-01-017803	12
ATHA-XXX-01-007170	ATHA-XXX-01-017805	2
ATHA-XXX-01-007170	ATHA-XXX-01-024771	9
ATHA-XXX-01-007170	ATHA-XXX-01-010633	12
ATHA-XXX-01-007170	ATHA-XXX-01-009626	1
ATHA-XXX-01-007170	ATHA-XXX-01-011454	9
ATHA-XXX-01-007170	ATHA-XXX-01-022057	9
ATHA-XXX-01-007170	ATHA-XXX-01-015051	4
ATHA-XXX-01-007170	ATHA-XXX-01-013254	12
ATHA-XXX-01-007170	ATHA-XXX-01-022520	9
ATHA-XXX-01-007170	ATHA-XXX-01-025597	12
ATHA-XXX-01-007170	ATHA-XXX-01-023091	12
ATHA-XXX-01-007170	ATHA-XXX-01-013382	9
ATHA-XXX-01-007170	ATHA-XXX-01-014291	12
HSAP-XXX-03-028174	HSAP-XXX-03-030049	1
HSAP-XXX-03-028174	HSAP-XXX-03-028587	1
HSAP-XXX-03-028174	HSAP-XXX-03-028848	1
HSAP-XXX-03-028174	HSAP-XXX-03-031331	1
HSAP-XXX-03-028174	HSAP-XXX-03-030757	1
HSAP-XXX-03-028174	HSAP-XXX-03-031746	1
HSAP-XXX-03-028174	HSAP-XXX-03-031942	1
HSAP-XXX-03-028174	HSAP-XXX-03-030462	1
HSAP-XXX-03-028174	HSAP-XXX-03-029028	1
HSAP-XXX-03-028174	HSAP-XXX-03-031872	1
HSAP-XXX-03-028174	HSAP-XXX-03-029324	1
SENT-LT2-01-000365	SENT-LT2-01-001553	1
MMUS-XXX-02-001398	MMUS-XXX-02-006227	1
MMUS-XXX-02-001398	MMUS-XXX-02-007312	2
MMUS-XXX-02-001398	MMUS-XXX-02-003921	1
MMUS-XXX-02-001398	MMUS-XXX-02-009008	1
MMUS-XXX-02-001398	MMUS-XXX-02-019005	1
MMUS-XXX-02-001398	MMUS-XXX-02-020121	1
MMUS-XXX-02-001398	MMUS-XXX-02-020936	1
MMUS-XXX-02-001398	MMUS-XXX-02-012748	1
MMUS-XXX-02-001398	MMUS-XXX-02-002697	1
MMUS-XXX-02-001398	MMUS-XXX-02-011794	2
MMUS-XXX-02-001398	MMUS-XXX-02-014823	2
MMUS-XXX-02-001398	MMUS-XXX-02-023001	1
MMUS-XXX-02-001398	MMUS-XXX-02-023002	1
MMUS-XXX-02-001398	MMUS-XXX-02-024562	1
MMUS-XXX-02-001398	MMUS-XXX-02-010351	2
MMUS-XXX-02-001398	MMUS-XXX-02-021311	1
MMUS-XXX-02-001398	MMUS-XXX-02-020129	1
MMUS-XXX-02-001398	MMUS-XXX-02-013858	1
MMUS-XXX-02-001398	MMUS-XXX-02-011228	2
MMUS-XXX-02-001398	MMUS-XXX-02-010710	1
MMUS-XXX-02-001398	MMUS-XXX-02-010452	1
MMUS-XXX-02-001398	MMUS-XXX-02-010508	1
MMUS-XXX-02-001398	MMUS-XXX-02-011084	1
MMUS-XXX-02-001398	MMUS-XXX-02-009099	1
MMUS-XXX-02-001398	MMUS-XXX-02-007852	1
MMUS-XXX-02-001398	MMUS-XXX-02-007933	1
MMUS-XXX-02-001398	MMUS-XXX-02-020419	1
MMUS-XXX-02-001398	MMUS-XXX-02-018920	1
TELO-BP1-01-001887	TELO-BP1-01-001725	1
TELO-BP1-01-001887	TELO-BP1-01-001952	1
TELO-BP1-01-001887	TELO-BP1-01-000173	2
MMUS-XXX-02-017040	MMUS-XXX-02-019394	2
MMUS-XXX-02-017040	MMUS-XXX-02-020297	3
MMUS-XXX-02-017040	MMUS-XXX-02-017107	1
MMUS-XXX-02-017040	MMUS-XXX-02-018121	8
MMUS-XXX-02-017040	MMUS-XXX-02-018122	5
MMUS-XXX-02-017040	MMUS-XXX-02-017142	1
MMUS-XXX-02-017040	MMUS-XXX-02-019861	7
MMUS-XXX-02-017040	MMUS-XXX-02-017070	8
MMUS-XXX-02-017040	MMUS-XXX-02-018956	2
MMUS-XXX-02-017040	MMUS-XXX-02-017072	1
MMUS-XXX-02-017040	MMUS-XXX-02-017501	2
MMUS-XXX-02-017040	MMUS-XXX-02-017146	1
MMUS-XXX-02-017040	MMUS-XXX-02-017057	1
MMUS-XXX-02-017040	MMUS-XXX-02-017147	1
MMUS-XXX-02-017040	MMUS-XXX-02-017090	1
MMUS-XXX-02-017040	MMUS-XXX-02-017059	1
MMUS-XXX-02-017040	MMUS-XXX-02-017091	1
MMUS-XXX-02-017040	MMUS-XXX-02-017094	8
MMUS-XXX-02-017040	MMUS-XXX-02-019071	5
MMUS-XXX-02-017040	MMUS-XXX-02-017095	1
MMUS-XXX-02-017040	MMUS-XXX-02-017097	1
MMUS-XXX-02-017040	MMUS-XXX-02-019414	5
MMUS-XXX-02-017040	MMUS-XXX-02-017900	1
MMUS-XXX-02-017040	MMUS-XXX-02-017811	3
MMUS-XXX-02-017040	MMUS-XXX-02-017099	1
MMUS-XXX-02-017040	MMUS-XXX-02-021172	2
MMUS-XXX-02-017040	MMUS-XXX-02-017907	5
MMUS-XXX-02-017040	MMUS-XXX-02-018637	2
MMUS-XXX-02-017040	MMUS-XXX-02-018832	5
MMUS-XXX-02-017040	MMUS-XXX-02-017870	5
MMUS-XXX-02-017040	MMUS-XXX-02-017112	1
MMUS-XXX-02-017040	MMUS-XXX-02-017855	5
MMUS-XXX-02-017040	MMUS-XXX-02-019742	4
MMUS-XXX-02-017040	MMUS-XXX-02-017114	1
MMUS-XXX-02-017040	MMUS-XXX-02-017115	1
MMUS-XXX-02-017040	MMUS-XXX-02-017060	1
MMUS-XXX-02-017040	MMUS-XXX-02-017330	5
MMUS-XXX-02-017040	MMUS-XXX-02-019782	2
MMUS-XXX-02-017040	MMUS-XXX-02-019945	5
MMUS-XXX-02-017040	MMUS-XXX-02-017064	1
MMUS-XXX-02-017040	MMUS-XXX-02-019784	1
MMUS-XXX-02-017040	MMUS-XXX-02-018045	2
MMUS-XXX-02-017040	MMUS-XXX-02-017066	1
MMUS-XXX-02-017040	MMUS-XXX-02-017082	1
MMUS-XXX-02-017040	MMUS-XXX-02-020971	4
MMUS-XXX-02-017040	MMUS-XXX-02-017084	1
MMUS-XXX-02-017040	MMUS-XXX-02-017069	1
MMUS-XXX-02-017040	MMUS-XXX-02-017085	1
MMUS-XXX-02-017040	MMUS-XXX-02-018354	1
MMUS-XXX-02-017040	MMUS-XXX-02-020452	6
ATHA-XXX-01-007173	ATHA-XXX-01-008725	1
ATHA-XXX-01-007173	ATHA-XXX-01-023938	2
ATHA-XXX-01-007173	ATHA-XXX-01-020079	2
ATHA-XXX-01-007173	ATHA-XXX-01-009923	1
ATHA-XXX-01-007173	ATHA-XXX-01-011314	2
ATHA-XXX-01-007173	ATHA-XXX-01-011411	1
ATHA-XXX-01-007173	ATHA-XXX-01-013605	1
ATHA-XXX-01-007173	ATHA-XXX-01-020501	1
ATHA-XXX-01-007173	ATHA-XXX-01-016949	1
ATHA-XXX-01-007173	ATHA-XXX-01-019002	1
ATHA-XXX-01-007173	ATHA-XXX-01-020994	1
ATHA-XXX-01-007173	ATHA-XXX-01-013868	1
PAER-PAO-01-003310	PAER-PAO-01-004011	1
ATHA-XXX-01-007174	ATHA-XXX-01-023873	3
ATHA-XXX-01-007174	ATHA-XXX-01-011074	3
ATHA-XXX-01-007174	ATHA-XXX-01-020027	3
NCRA-XX3-01-004332	NCRA-XX3-01-006104	4
NCRA-XX3-01-004332	NCRA-XX3-01-007715	4
NCRA-XX3-01-004332	NCRA-XX3-01-003160	10
CVIO-472-01-000878	CVIO-472-01-002513	1
CVIO-472-01-000878	CVIO-472-01-001916	1
CVIO-472-01-000878	CVIO-472-01-000386	1
MMUS-XXX-02-017041	MMUS-XXX-02-017105	1
MMUS-XXX-02-017041	MMUS-XXX-02-018860	2
MMUS-XXX-02-017041	MMUS-XXX-02-017793	3
MMUS-XXX-02-017041	MMUS-XXX-02-018121	2
MMUS-XXX-02-017041	MMUS-XXX-02-019861	2
MMUS-XXX-02-017041	MMUS-XXX-02-017142	83
MMUS-XXX-02-017041	MMUS-XXX-02-017070	2
MMUS-XXX-02-017041	MMUS-XXX-02-017143	22
MMUS-XXX-02-017041	MMUS-XXX-02-017071	22
MMUS-XXX-02-017041	MMUS-XXX-02-024540	5
MMUS-XXX-02-017041	MMUS-XXX-02-017145	46
MMUS-XXX-02-017041	MMUS-XXX-02-017073	22
MMUS-XXX-02-017041	MMUS-XXX-02-019882	1
MMUS-XXX-02-017041	MMUS-XXX-02-022582	1
MMUS-XXX-02-017041	MMUS-XXX-02-018055	1
MMUS-XXX-02-017041	MMUS-XXX-02-018798	1
MMUS-XXX-02-017041	MMUS-XXX-02-017326	22
MMUS-XXX-02-017041	MMUS-XXX-02-017148	23
MMUS-XXX-02-017041	MMUS-XXX-02-017075	23
MMUS-XXX-02-017041	MMUS-XXX-02-017092	1
MMUS-XXX-02-017041	MMUS-XXX-02-017077	22
MMUS-XXX-02-017041	MMUS-XXX-02-017094	68
MMUS-XXX-02-017041	MMUS-XXX-02-017078	24
MMUS-XXX-02-017041	MMUS-XXX-02-018703	1
MMUS-XXX-02-017041	MMUS-XXX-02-019997	8
MMUS-XXX-02-017041	MMUS-XXX-02-021082	1
MMUS-XXX-02-017041	MMUS-XXX-02-020248	1
MMUS-XXX-02-017041	MMUS-XXX-02-019435	2
MMUS-XXX-02-017041	MMUS-XXX-02-017834	1
MMUS-XXX-02-017041	MMUS-XXX-02-017115	88
MMUS-XXX-02-017041	MMUS-XXX-02-017042	22
MMUS-XXX-02-017041	MMUS-XXX-02-018201	1
MMUS-XXX-02-017041	MMUS-XXX-02-019851	1
MMUS-XXX-02-017041	MMUS-XXX-02-023355	1
MMUS-XXX-02-017041	MMUS-XXX-02-018948	23
MMUS-XXX-02-017041	MMUS-XXX-02-019784	115
MMUS-XXX-02-017041	MMUS-XXX-02-024356	1
MMUS-XXX-02-017041	MMUS-XXX-02-017083	22
MMUS-XXX-02-017041	MMUS-XXX-02-017068	22
MMUS-XXX-02-017041	MMUS-XXX-02-017087	22
MMUS-XXX-02-017041	MMUS-XXX-02-017088	22
MMUS-XXX-02-017041	MMUS-XXX-02-017519	2
MMUS-XXX-02-017041	MMUS-XXX-02-017715	2
MMUS-XXX-02-017041	MMUS-XXX-02-020521	20
MMUS-XXX-02-017041	MMUS-XXX-02-019441	1
MMUS-XXX-02-017041	MMUS-XXX-02-020452	2
MMUS-XXX-02-017041	MMUS-XXX-02-017100	19
MMUS-XXX-02-017041	MMUS-XXX-02-023410	1
MMUS-XXX-02-017041	MMUS-XXX-02-017101	22
MMUS-XXX-02-017041	MMUS-XXX-02-019391	2
ATHA-XXX-01-007175	ATHA-XXX-01-022546	2
ATHA-XXX-01-007175	ATHA-XXX-01-020103	2
ATHA-XXX-01-007175	ATHA-XXX-01-015621	2
ATHA-XXX-01-007175	ATHA-XXX-01-024482	2
ATHA-XXX-01-007175	ATHA-XXX-01-017047	2
ATHA-XXX-01-007175	ATHA-XXX-01-014359	2
ATHA-XXX-01-007175	ATHA-XXX-01-013212	2
ATHA-XXX-01-007175	ATHA-XXX-01-018644	2
ATHA-XXX-01-007175	ATHA-XXX-01-014564	2
PAER-PAO-01-003312	PAER-PAO-01-004486	1
MMUS-XXX-02-017042	MMUS-XXX-02-019717	1
MMUS-XXX-02-017042	MMUS-XXX-02-017104	1
MMUS-XXX-02-017042	MMUS-XXX-02-017685	1
MMUS-XXX-02-017042	MMUS-XXX-02-020831	1
MMUS-XXX-02-017042	MMUS-XXX-02-017106	1
MMUS-XXX-02-017042	MMUS-XXX-02-018667	1
MMUS-XXX-02-017042	MMUS-XXX-02-017793	1
MMUS-XXX-02-017042	MMUS-XXX-02-018121	1
MMUS-XXX-02-017042	MMUS-XXX-02-018016	1
MMUS-XXX-02-017042	MMUS-XXX-02-017214	1
MMUS-XXX-02-017042	MMUS-XXX-02-019861	1
MMUS-XXX-02-017042	MMUS-XXX-02-018122	1
MMUS-XXX-02-017042	MMUS-XXX-02-017142	11
MMUS-XXX-02-017042	MMUS-XXX-02-017070	1
MMUS-XXX-02-017042	MMUS-XXX-02-024540	1
MMUS-XXX-02-017042	MMUS-XXX-02-017145	4
MMUS-XXX-02-017042	MMUS-XXX-02-017146	24
MMUS-XXX-02-017042	MMUS-XXX-02-018888	1
[truncated: 998,000+ more rows]
